# Supplementary material for: Butyric acid reduced lipid deposition in immortalized chicken preadipocyte by inhibiting cell proliferation and differentiation
Source: Poult Sci. 2024 Aug 5;103(11):104171. doi: 10.1016/j.psj.2024.104171 (PMC11375136; doi:10.1016/j.psj.2024.104171)
Supplement: Supplementary file 1 [file mmc1.xlsx]

## Sheet: Control vs Butyric acid
id	baseMean	baseMean_C	baseMean_B	foldChange(B/C)(B/C)	log2FoldChange	pval	padj	Regulation	Name
ABCA5	1229.47	351.257	2107.69	6.00042	2.58506	0	0	Up Regulation	ABCA5
ABI3BP	579.421	5.72837	1153.11	201.299	7.65319	0	0	Up Regulation	ABI3BP
ACADL	1667.73	2896.6	438.859	0.151508	-2.72253	0	0	Down Regulation	ACADL
ACKR2	551.01	1000.66	101.355	0.101288	-3.30346	0	0	Down Regulation	ACKR2
ACPP	644.937	1.34543	1288.53	957.711	9.90345	0	0	Up Regulation	ACPP
ADAM12	1466.46	2807.51	125.407	0.0446683	-4.48461	0	0	Down Regulation	ADAM12
ADAM33	1451.48	2724.47	178.49	0.0655138	-3.93206	0	0	Down Regulation	ADAM33
ADAM8	5466.82	9538.25	1395.4	0.146295	-2.77305	0	0	Down Regulation	ADAM8
AHR1B	1995.3	3492.17	498.427	0.142727	-2.80867	0	0	Down Regulation	AHR1B
ALCAM	740.701	44.6525	1436.75	32.1763	5.00793	0	0	Up Regulation	ALCAM
ALG12	2975.94	4905.71	1046.17	0.213256	-2.22934	0	0	Down Regulation	ALG12
ALX4	272.464	529.977	14.9505	0.0282097	-5.14766	0	0	Down Regulation	ALX4
ANGPTL4	23181.3	8142.32	38220.2	4.69402	2.23082	0	0	Up Regulation	ANGPTL4
ANKRD1	14990.2	2322.03	27658.3	11.9113	3.57426	0	0	Up Regulation	ANKRD1
ANLN	7287.51	13177.7	1397.31	0.106036	-3.23738	0	0	Down Regulation	ANLN
ANP32B	4214.83	7539.05	890.603	0.118132	-3.08153	0	0	Down Regulation	ANP32B
AQP1	7329.99	13888.8	771.175	0.0555249	-4.17072	0	0	Down Regulation	AQP1
ARHGAP19	556.663	999.2	114.126	0.114217	-3.13015	0	0	Down Regulation	ARHGAP19
ARPC1B	2078.97	3600.79	557.152	0.154731	-2.69217	0	0	Down Regulation	ARPC1B
ATF3	10309	1873.08	18745	10.0076	3.32302	0	0	Up Regulation	ATF3
ATP1B1	652.683	86.3739	1218.99	14.113	3.81895	0	0	Up Regulation	ATP1B1
ATP2A3	309.679	1.80055	617.558	342.982	8.42199	0	0	Up Regulation	ATP2A3
B4GALNT3	1677.34	3184.86	169.823	0.0533219	-4.22913	0	0	Down Regulation	B4GALNT3
BCAN	1593.2	2753.56	432.852	0.157197	-2.66935	0	0	Down Regulation	BCAN
BCL6	634.178	90.9153	1177.44	12.951	3.69499	0	0	Up Regulation	BCL6
BDKRB2	1938.81	3278.5	599.132	0.182746	-2.45209	0	0	Down Regulation	BDKRB2
BGN	204.202	405.275	3.12882	0.00772023	-7.01714	0	0	Down Regulation	BGN
BIRC5	431.642	833.024	30.2601	0.0363256	-4.78287	0	0	Down Regulation	BIRC5
BMPER	1159.03	2112.7	205.356	0.0972006	-3.36289	0	0	Down Regulation	BMPER
BRCA1	799.443	1497.73	101.152	0.0675368	-3.88818	0	0	Down Regulation	BRCA1
BUB1B	995.42	1708.98	281.861	0.164929	-2.60008	0	0	Down Regulation	BUB1B
CA2	262.317	2.89859	521.736	179.997	7.49183	0	0	Up Regulation	CA2
CALCA	620.51	33.4789	1207.54	36.0687	5.17268	0	0	Up Regulation	CALCA
CALHM2	1427.15	2414.48	439.826	0.182162	-2.45671	0	0	Down Regulation	CALHM2
CAMK1G	241.905	474.381	9.42914	0.0198767	-5.65278	0	0	Down Regulation	CAMK1G
CAPN2	3800.16	6493.91	1106.41	0.170376	-2.55321	0	0	Down Regulation	CAPN2
CAPN6	843.254	1444.33	242.182	0.167679	-2.57623	0	0	Down Regulation	CAPN6
CAPN9	1209.04	2229.61	188.467	0.0845294	-3.5644	0	0	Down Regulation	CAPN9
CASP10	730.081	1281.55	178.616	0.139376	-2.84295	0	0	Down Regulation	CASP10
CBX7	281.593	6.81487	556.371	81.6408	6.35122	0	0	Up Regulation	CBX7
CCNA2	2436.43	4412.11	460.76	0.104431	-3.25938	0	0	Down Regulation	CCNA2
CD164L2	1009.4	68.4158	1950.39	28.5079	4.83329	0	0	Up Regulation	CD164L2
CDC20	782.407	1362.45	202.364	0.14853	-2.75118	0	0	Down Regulation	CDC20
CDC45	954.447	1635.98	272.913	0.166819	-2.58364	0	0	Down Regulation	CDC45
CDCP1	3029.4	5687.84	370.964	0.0652205	-3.93853	0	0	Down Regulation	CDCP1
CDH11	2136.99	3657.19	616.79	0.168651	-2.56788	0	0	Down Regulation	CDH11
CDH5	1238.58	2409.6	67.5682	0.0280412	-5.15631	0	0	Down Regulation	CDH5
CDK1	2714.08	4991.43	436.74	0.087498	-3.51461	0	0	Down Regulation	CDK1
CENPI	691.224	1236.6	145.853	0.117948	-3.08378	0	0	Down Regulation	CENPI
CEP55	715.79	1297.7	133.877	0.103164	-3.27698	0	0	Down Regulation	CEP55
CFD	3439.79	21.0935	6858.49	325.147	8.34495	0	0	Up Regulation	CFD
CHN2	3323.76	5553.91	1093.61	0.196908	-2.34441	0	0	Down Regulation	CHN2
CHST15	1045.48	179.916	1911.04	10.6218	3.40896	0	0	Up Regulation	CHST15
CHST3	1956.42	3508.8	404.046	0.115152	-3.11838	0	0	Down Regulation	CHST3
CIDEA	1875.34	237.826	3512.85	14.7707	3.88467	0	0	Up Regulation	CIDEA
CIDEC	230.082	7.4791	452.685	60.5267	5.9195	0	0	Up Regulation	CIDEC
CISH	2922.99	5050.1	795.891	0.157599	-2.66567	0	0	Down Regulation	CISH
CKAP2	1081.6	2083.35	79.8452	0.0383253	-4.70556	0	0	Down Regulation	CKAP2
CLDN5	4277.74	782.189	7773.28	9.93786	3.31294	0	0	Up Regulation	CLDN5
CLIC2	2755.33	4709.02	801.637	0.170234	-2.55441	0	0	Down Regulation	CLIC2
CLSPN	365.731	692.114	39.3468	0.0568502	-4.13669	0	0	Down Regulation	CLSPN
CMPK2	360.161	48.9268	671.395	13.7224	3.77846	0	0	Up Regulation	CMPK2
CNTNAP1	580.307	83.8124	1076.8	12.8478	3.68345	0	0	Up Regulation	CNTNAP1
COL6A1	10142.5	17513.5	2771.36	0.158241	-2.6598	0	0	Down Regulation	COL6A1
COL6A2	14951.6	26797.4	3105.82	0.1159	-3.10905	0	0	Down Regulation	COL6A2
COLEC10	1434.86	2707.75	161.957	0.0598124	-4.06341	0	0	Down Regulation	COLEC10
CRMP1	319.14	5.25969	633.021	120.353	6.91113	0	0	Up Regulation	CRMP1
CSGALNACT1	1928.49	3617.06	239.927	0.0663322	-3.91415	0	0	Down Regulation	CSGALNACT1
CTBP2	1470.75	2460.64	480.869	0.195424	-2.35532	0	0	Down Regulation	CTBP2
CTSD	31309	10047	52571.1	5.23253	2.38751	0	0	Up Regulation	CTSD
CXCL14	1147.65	2286.91	8.38878	0.00366816	-8.09073	0	0	Down Regulation	CXCL14
CYBC1	738.494	1313.21	163.782	0.124719	-3.00324	0	0	Down Regulation	CYBC1
CYP2D6	562.323	87.7737	1036.87	11.813	3.56231	0	0	Up Regulation	CYP2D6
CYP4A22	487.734	72.564	902.903	12.4429	3.63725	0	0	Up Regulation	CYP4A22
DAP	4193.79	7020.73	1366.86	0.194689	-2.36076	0	0	Down Regulation	DAP
DCLK1	205.911	9.31941	402.502	43.1896	5.43261	0	0	Up Regulation	DCLK1
DCN	14594.1	27291.1	1897.03	0.0695107	-3.84662	0	0	Down Regulation	DCN
DCTD	926.093	1666.61	185.578	0.111351	-3.16682	0	0	Down Regulation	DCTD
DDR2	964.178	1732.69	195.668	0.112927	-3.14653	0	0	Down Regulation	DDR2
DIO2	540.517	961.502	119.531	0.124317	-3.00791	0	0	Down Regulation	DIO2
DKK3	713.272	41.298	1385.25	33.5427	5.06793	0	0	Up Regulation	DKK3
DNAJB1	2662.43	1031.33	4293.52	4.16309	2.05765	0	0	Up Regulation	DNAJB1
DNER	3211.63	1113.98	5309.28	4.76603	2.25279	0	0	Up Regulation	DNER
DOK5	1122.8	12.4711	2233.13	179.064	7.48434	0	0	Up Regulation	DOK5
DSG4	1565.88	2934.61	197.156	0.0671829	-3.89576	0	0	Down Regulation	DSG4
DUSP4	2463.84	4765.39	162.285	0.0340549	-4.87599	0	0	Down Regulation	DUSP4
DUT	1743.38	2972.53	514.238	0.172997	-2.53118	0	0	Down Regulation	DUT
EGLN3	1345.04	364.427	2325.66	6.38168	2.67394	0	0	Up Regulation	EGLN3
EIF5A2	6662.72	10761.3	2564.1	0.23827	-2.06933	0	0	Down Regulation	EIF5A2
ELOVL7	365.831	9.57065	722.091	75.4484	6.23742	0	0	Up Regulation	ELOVL7
ENDOD1	815.248	1557.1	73.3955	0.047136	-4.40703	0	0	Down Regulation	ENDOD1
ENPP3	5822.14	9563.56	2080.71	0.217566	-2.20047	0	0	Down Regulation	ENPP3
EPB41	622.772	22.7282	1222.82	53.8017	5.74958	0	0	Up Regulation	EPB41
ERCC6L	394.757	755.503	34.0115	0.0450184	-4.47334	0	0	Down Regulation	ERCC6L
EXO1	731.028	1351.49	110.565	0.0818098	-3.61158	0	0	Down Regulation	EXO1
F2R	3169.78	1176.54	5163.02	4.38832	2.13367	0	0	Up Regulation	F2R
FAM188B	352.269	654.89	49.6471	0.0758097	-3.72147	0	0	Down Regulation	FAM188B
FAM83D	636.789	1221.11	52.4737	0.0429723	-4.54045	0	0	Down Regulation	FAM83D
FAP	12950.9	25186.9	714.999	0.0283878	-5.13859	0	0	Down Regulation	FAP
FBLN1	2193.74	4049.96	337.524	0.08334	-3.58485	0	0	Down Regulation	FBLN1
FBXL2	450.874	27.6355	874.112	31.63	4.98322	0	0	Up Regulation	FBXL2
FBXO31	2006.01	744.235	3267.79	4.3908	2.13448	0	0	Up Regulation	FBXO31
FBXO5	282.841	537.564	28.1177	0.0523057	-4.25689	0	0	Down Regulation	FBXO5
FEN1	1390.14	2358.84	421.44	0.178664	-2.48468	0	0	Down Regulation	FEN1
FGD3	920.433	1572.67	268.198	0.170537	-2.55184	0	0	Down Regulation	FGD3
FKBP6	1637.43	3108.26	166.608	0.0536018	-4.22157	0	0	Down Regulation	FKBP6
FLOT2	1683.28	3070.79	295.76	0.0963141	-3.37611	0	0	Down Regulation	FLOT2
FNDC5	525.689	0.357571	1051.02	2939.34	11.5213	0	0	Up Regulation	FNDC5
FOSL2	6350.42	10655	2045.86	0.19201	-2.38075	0	0	Down Regulation	FOSL2
FREM2	449.032	6.07281	891.99	146.883	7.19852	0	0	Up Regulation	FREM2
FST	1868.84	3556.84	180.844	0.0508439	-4.29778	0	0	Down Regulation	FST
G0S2	3412.27	6423.45	401.086	0.0624409	-4.00136	0	0	Down Regulation	G0S2
GALNT7	686.891	1209.9	163.883	0.135452	-2.88414	0	0	Down Regulation	GALNT7
GFPT2	5216	8788.27	1643.73	0.187037	-2.4186	0	0	Down Regulation	GFPT2
GFRA3	472.78	2.77157	942.789	340.165	8.41009	0	0	Up Regulation	GFRA3
GJA1	19147.1	33157.3	5136.98	0.154927	-2.69034	0	0	Down Regulation	GJA1
GLB1L2	436.894	70.4312	803.357	11.4063	3.51175	0	0	Up Regulation	GLB1L2
GLCCI1	1959.62	570.201	3349.03	5.87342	2.5542	0	0	Up Regulation	GLCCI1
GLTP	976.386	269.544	1683.23	6.24473	2.64264	0	0	Up Regulation	GLTP
GPC1	1243.63	100.512	2386.74	23.746	4.56961	0	0	Up Regulation	GPC1
GPX7	610.519	1141.99	79.0497	0.0692212	-3.85264	0	0	Down Regulation	GPX7
GRHL2	1276.67	2450.72	102.608	0.0418684	-4.57799	0	0	Down Regulation	GRHL2
GSTM2	2127.5	597.184	3657.81	6.12511	2.61473	0	0	Up Regulation	GSTM2
GYPC	3299.26	5705.83	892.687	0.156452	-2.67621	0	0	Down Regulation	GYPC
HAS2	2800.12	5306.12	294.119	0.0554301	-4.17319	0	0	Down Regulation	HAS2
HDGFRP3	420.267	783.223	57.31	0.073172	-3.77256	0	0	Down Regulation	HDGFRP3
HIC1	582.741	32.2982	1133.18	35.085	5.13278	0	0	Up Regulation	HIC1
HIP1	1806.3	3381.03	231.571	0.0684912	-3.86794	0	0	Down Regulation	HIP1
HMGA2	1057.27	1916.79	197.752	0.103168	-3.27693	0	0	Down Regulation	HMGA2
HMGB1	4536.59	7838.45	1234.72	0.157521	-2.66638	0	0	Down Regulation	HMGB1
HNRNPKL	1246.67	2080.87	412.468	0.198219	-2.33483	0	0	Down Regulation	HNRNPKL
HOMER3	1988.15	3516.36	459.939	0.1308	-2.93457	0	0	Down Regulation	HOMER3
HSPA2	40487.4	9475.31	71499.5	7.54587	2.91569	0	0	Up Regulation	HSPA2
HSPB9	4165.66	126.419	8204.9	64.9026	6.02021	0	0	Up Regulation	HSPB9
HTRA1	9611.49	3091.64	16131.4	5.21774	2.38342	0	0	Up Regulation	HTRA1
IL17REL	569.809	6.2724	1133.35	180.688	7.49736	0	0	Up Regulation	IL17REL
IL20RA	344.53	50.5465	638.513	12.6322	3.65903	0	0	Up Regulation	IL20RA
INCENP	1206.59	2047.02	366.152	0.178871	-2.48301	0	0	Down Regulation	INCENP
ISYNA1	1467.76	85.4032	2850.11	33.3724	5.06059	0	0	Up Regulation	ISYNA1
ITGA11	1748.93	3136.54	361.321	0.115197	-3.11782	0	0	Down Regulation	ITGA11
ITGB3	1616.37	3091.47	141.27	0.0456968	-4.45176	0	0	Down Regulation	ITGB3
ITM2C	974.091	21.5357	1926.65	89.4631	6.48322	0	0	Up Regulation	ITM2C
JUP	2880.93	1086.88	4674.98	4.30128	2.10477	0	0	Up Regulation	JUP
KCNN1	366.797	7.15267	726.441	101.562	6.66622	0	0	Up Regulation	KCNN1
KCTD15	555.727	1007.87	103.582	0.102772	-3.28248	0	0	Down Regulation	KCTD15
KIAA1524	1184.61	2069.26	299.95	0.144955	-2.78632	0	0	Down Regulation	KIAA1524
KIF11	1578.21	2782.24	374.17	0.134485	-2.89448	0	0	Down Regulation	KIF11
KIF15	986.875	1820.51	153.24	0.0841744	-3.57047	0	0	Down Regulation	KIF15
KIF1A	528.354	4.79444	1051.91	219.403	7.77744	0	0	Up Regulation	KIF1A
KIF20A	1127.76	1959.34	296.171	0.151158	-2.72587	0	0	Down Regulation	KIF20A
KIF2C	676.467	1231.21	121.72	0.0988617	-3.33844	0	0	Down Regulation	KIF2C
KIF4B	2043.9	3682.28	405.525	0.110129	-3.18274	0	0	Down Regulation	KIF4B
KLF5	1282.19	117.813	2446.56	20.7664	4.37618	0	0	Up Regulation	KLF5
KPNA2	2802.08	5362.57	241.6	0.045053	-4.47223	0	0	Down Regulation	KPNA2
KRT7	3915.78	7684.54	147.031	0.0191334	-5.70776	0	0	Down Regulation	KRT7
KYAT3	751.469	166.005	1336.93	8.05355	3.00963	0	0	Up Regulation	KYAT3
LAMC2	7888.12	14523.8	1252.48	0.0862366	-3.53556	0	0	Down Regulation	LAMC2
LBR	2904.11	4761.58	1046.64	0.219809	-2.18568	0	0	Down Regulation	LBR
LMNB2	10630	19517.9	1742.06	0.0892542	-3.48594	0	0	Down Regulation	LMNB2
LOC100857637	721.658	1272.38	170.931	0.134339	-2.89605	0	0	Down Regulation	LOC100857637
LOC101749175	2989.5	5731.75	247.239	0.0431349	-4.535	0	0	Down Regulation	LOC101749175
LOC101749541	331.838	44.1972	619.478	14.0162	3.80903	0	0	Up Regulation	LOC101749541
LOC107049847	1400.44	434.632	2366.25	5.44426	2.44474	0	0	Up Regulation	LOC107049847
LOC107050335	359.586	48.9675	670.204	13.6867	3.7747	0	0	Up Regulation	LOC107050335
LOC107053190	316.35	1.45048	631.25	435.2	8.76554	0	0	Up Regulation	LOC107053190
LOC121106701	261.759	11.8377	511.68	43.2247	5.43378	0	0	Up Regulation	LOC121106701
LOC121107581	4024.99	881.24	7168.74	8.13484	3.02411	0	0	Up Regulation	LOC121107581
LOC121108808	971.813	2.50023	1941.13	776.378	9.60062	0	0	Up Regulation	LOC121108808
LOC121110417	2858.38	790.371	4926.39	6.23301	2.63993	0	0	Up Regulation	LOC121110417
LOC121113331	949.768	231.016	1668.52	7.22254	2.85251	0	0	Up Regulation	LOC121113331
LOC417013	231.496	7.8981	455.095	57.6208	5.84852	0	0	Up Regulation	LOC417013
LOC772158	222.189	0.615803	443.763	720.624	9.4931	0	0	Up Regulation	LOC772158
LOC776507	716.279	1380.79	51.7641	0.0374886	-4.7374	0	0	Down Regulation	LOC776507
LOX	9782.97	18479.4	1086.58	0.0587994	-4.08805	0	0	Down Regulation	LOX
LRFN3	2761.49	293.675	5229.31	17.8065	4.15433	0	0	Up Regulation	LRFN3
LRRC15	1053.82	1970.06	137.58	0.0698355	-3.83989	0	0	Down Regulation	LRRC15
LRRC32	1955.94	3770.21	141.684	0.0375799	-4.7339	0	0	Down Regulation	LRRC32
LY6E	403.489	22.1465	784.832	35.4383	5.14724	0	0	Up Regulation	LY6E
MAP3K7CL	538.176	65.0965	1011.26	15.5347	3.95743	0	0	Up Regulation	MAP3K7CL
MEOX2	683.37	1233.86	132.883	0.107697	-3.21495	0	0	Down Regulation	MEOX2
MMP2	45381.2	76565.7	14196.7	0.185419	-2.43114	0	0	Down Regulation	MMP2
MSMB	726.79	62.1718	1391.41	22.38	4.48414	0	0	Up Regulation	MSMB
MSRB3	822.188	1476.59	167.783	0.113628	-3.13761	0	0	Down Regulation	MSRB3
MT3	4509.33	155.29	8863.38	57.0764	5.83482	0	0	Up Regulation	MT3
MT4	10876.7	170.469	21582.9	126.609	6.98423	0	0	Up Regulation	MT4
MTURN	1038.14	1949.92	126.356	0.0648003	-3.94786	0	0	Down Regulation	MTURN
MYBL2	565.047	1056.24	73.8527	0.0699203	-3.83815	0	0	Down Regulation	MYBL2
MYCL	241.06	4.00628	478.114	119.341	6.89895	0	0	Up Regulation	MYCL
MYOCD	671.767	16.634	1326.9	79.7702	6.31778	0	0	Up Regulation	MYOCD
MYOM1	2504.73	4610.14	399.322	0.0866181	-3.52919	0	0	Down Regulation	MYOM1
NCS1	712.688	1295.87	129.502	0.0999341	-3.32288	0	0	Down Regulation	NCS1
NID2	681.622	21.3468	1341.9	62.8618	5.97411	0	0	Up Regulation	NID2
NME3	955.051	1668.13	241.971	0.145055	-2.78533	0	0	Down Regulation	NME3
NOS2	1969.01	272.936	3665.08	13.4283	3.74721	0	0	Up Regulation	NOS2
NR4A1	261.409	18.6711	504.147	27.0015	4.75497	0	0	Up Regulation	NR4A1
NREP	1716.01	2885.59	546.421	0.189362	-2.40078	0	0	Down Regulation	NREP
NUSAP1	911.622	1661.02	162.228	0.0976678	-3.35597	0	0	Down Regulation	NUSAP1
ODC	6906.54	2045.8	11767.3	5.75194	2.52405	0	0	Up Regulation	ODC
OLFM1	1236.88	87.9402	2385.83	27.1301	4.76182	0	0	Up Regulation	OLFM1
OLFM4	2498.42	9.6745	4987.17	515.497	9.00982	0	0	Up Regulation	OLFM4
OLFML2A	700.435	50.1011	1350.77	26.9609	4.75279	0	0	Up Regulation	OLFML2A
OLFML2B	707.31	40.4044	1374.21	34.0115	5.08795	0	0	Up Regulation	OLFML2B
OSGIN1	3711.54	1096.77	6326.31	5.76815	2.52811	0	0	Up Regulation	OSGIN1
P2RY1	456.12	11.8429	900.397	76.0283	6.24847	0	0	Up Regulation	P2RY1
PALD1	1223.61	263.713	2183.5	8.27983	3.0496	0	0	Up Regulation	PALD1
PAPPA2	3438.23	6862.39	14.067	0.00204987	-8.93026	0	0	Down Regulation	PAPPA2
PDGFD	1109.97	2165.34	54.6124	0.0252212	-5.30922	0	0	Down Regulation	PDGFD
PECAM1	1003.56	294.23	1712.9	5.82163	2.54142	0	0	Up Regulation	PECAM1
PFKFB1	263.309	11.0472	515.57	46.6696	5.54441	0	0	Up Regulation	PFKFB1
PHF19	3034.58	5864.41	204.747	0.0349135	-4.84007	0	0	Down Regulation	PHF19
PHPT1L	621.982	1125.31	118.654	0.105441	-3.24549	0	0	Down Regulation	PHPT1L
PID1	6449.53	10859.1	2039.94	0.187855	-2.4123	0	0	Down Regulation	PID1
PIFO	634.415	1236.68	32.1537	0.0260001	-5.26534	0	0	Down Regulation	PIFO
PIK3IP1	501.861	976.826	26.8951	0.0275331	-5.18269	0	0	Down Regulation	PIK3IP1
PITX3	514.305	2.08281	1026.53	492.857	8.94502	0	0	Up Regulation	PITX3
PKLR	31858.3	52828.1	10888.4	0.20611	-2.27851	0	0	Down Regulation	PKLR
PLD5	1286.89	2196.1	377.68	0.171978	-2.53971	0	0	Down Regulation	PLD5
PLEK	4696.65	9084.37	308.94	0.0340078	-4.87799	0	0	Down Regulation	PLEK
PLEKHO1	1075.84	1892.58	259.112	0.13691	-2.86871	0	0	Down Regulation	PLEKHO1
PLIN3	2030.33	35.5885	4025.07	113.1	6.82146	0	0	Up Regulation	PLIN3
PLK1	1255.58	2307.95	203.208	0.088047	-3.50558	0	0	Down Regulation	PLK1
PLPP4	518.511	68.5608	968.46	14.1256	3.82024	0	0	Up Regulation	PLPP4
PLPPR5	278.682	27.8702	529.494	18.9985	4.24782	0	0	Up Regulation	PLPPR5
PLS1	568.211	9.88263	1126.54	113.992	6.83279	0	0	Up Regulation	PLS1
PMEL	1031.22	1.1679	2061.26	1764.93	10.7854	0	0	Up Regulation	PMEL
PNRC2	3990.15	6394.21	1586.1	0.248052	-2.01128	0	0	Down Regulation	PNRC2
PODN	1289.11	2328.03	250.188	0.107468	-3.21802	0	0	Down Regulation	PODN
PPP1R1A	235.295	0.11919	470.471	3947.22	11.9466	0	0	Up Regulation	PPP1R1A
PRC1	1270.49	2309.91	231.064	0.100032	-3.32147	0	0	Down Regulation	PRC1
PRCP	1748.92	300.554	3197.28	10.6379	3.41115	0	0	Up Regulation	PRCP
PRRX2	1030.65	2024.49	36.8143	0.0181845	-5.78115	0	0	Down Regulation	PRRX2
PRSS35	510.956	942.427	79.4842	0.0843398	-3.56764	0	0	Down Regulation	PRSS35
PTPRN	435.037	42.2438	827.831	19.5965	4.29252	0	0	Up Regulation	PTPRN
PTX3	2409.4	4717.88	100.921	0.0213911	-5.54684	0	0	Down Regulation	PTX3
PYGB	752.402	141.595	1363.21	9.62751	3.26716	0	0	Up Regulation	PYGB
RAB39A	637.601	14.7872	1260.41	85.2368	6.4134	0	0	Up Regulation	RAB39A
RAB3C	515.678	6.44632	1024.91	158.991	7.3128	0	0	Up Regulation	RAB3C
RACGAP1	593.547	1075.89	111.202	0.103358	-3.27428	0	0	Down Regulation	RACGAP1
RAN	4910.09	8419.08	1401.09	0.166418	-2.58712	0	0	Down Regulation	RAN
RAPGEF3	377.618	24.7898	730.447	29.4656	4.88096	0	0	Up Regulation	RAPGEF3
RCAN2	2442.64	758.088	4127.2	5.44422	2.44473	0	0	Up Regulation	RCAN2
RHOB	3177.42	363.647	5991.19	16.4753	4.04223	0	0	Up Regulation	RHOB
RRM1	2006.5	3317.31	695.694	0.209716	-2.25349	0	0	Down Regulation	RRM1
RRM2	3608.39	6834.42	382.354	0.0559454	-4.15984	0	0	Down Regulation	RRM2
RRP9	592.52	1072.34	112.696	0.105093	-3.25026	0	0	Down Regulation	RRP9
RTN4RL1	487.247	3.87728	970.617	250.334	7.96771	0	0	Up Regulation	RTN4RL1
SAMD12	279.068	4.62182	553.514	119.761	6.90401	0	0	Up Regulation	SAMD12
SASS6	909.456	1588.64	230.269	0.144947	-2.7864	0	0	Down Regulation	SASS6
SCARB1	1315.31	195.637	2434.99	12.4464	3.63766	0	0	Up Regulation	SCARB1
SCG3	2228.4	310.009	4146.79	13.3764	3.74161	0	0	Up Regulation	SCG3
SCN9A	864.62	97.8555	1631.38	16.6714	4.0593	0	0	Up Regulation	SCN9A
SCUBE1	469.564	22.859	916.27	40.0836	5.32494	0	0	Up Regulation	SCUBE1
SDC3	519.641	12.5161	1026.77	82.0353	6.35817	0	0	Up Regulation	SDC3
SELE	689.358	1364.91	13.8035	0.0101131	-6.62763	0	0	Down Regulation	SELE
SEMA3F	888.457	152.383	1624.53	10.6608	3.41425	0	0	Up Regulation	SEMA3F
SEPTIN14	639.111	143.35	1134.87	7.9168	2.98492	0	0	Up Regulation	SEPTIN14
SERPINI1	2822.03	678.254	4965.8	7.32145	2.87213	0	0	Up Regulation	SERPINI1
SH2B3	413.308	783.723	42.8933	0.0547303	-4.19152	0	0	Down Regulation	SH2B3
SH3RF3	1314.64	2202.19	427.095	0.193941	-2.36631	0	0	Down Regulation	SH3RF3
SHKBP1	3641.85	6192.59	1091.1	0.176194	-2.50476	0	0	Down Regulation	SHKBP1
SLC30A1	2813.11	872.084	4754.14	5.45147	2.44664	0	0	Up Regulation	SLC30A1
SLC4A11	886.505	1618.71	154.304	0.0953257	-3.39099	0	0	Down Regulation	SLC4A11
SLC4A8	542.817	1.27057	1084.36	853.448	9.73716	0	0	Up Regulation	SLC4A8
SLC7A3	874.548	1532.86	216.237	0.141068	-2.82554	0	0	Down Regulation	SLC7A3
SLC9A5	316.437	27.0028	605.871	22.4374	4.48783	0	0	Up Regulation	SLC9A5
SMC2	2180.94	4184.97	176.896	0.0422692	-4.56425	0	0	Down Regulation	SMC2
SMOC2	451.301	853.59	49.0125	0.0574193	-4.12232	0	0	Down Regulation	SMOC2
SPAG5	433.506	796.303	70.7089	0.0887965	-3.49335	0	0	Down Regulation	SPAG5
SPAG6	1230.74	318.808	2142.67	6.72089	2.74865	0	0	Up Regulation	SPAG6
SPOCK2	1073.41	276.926	1869.9	6.75234	2.75539	0	0	Up Regulation	SPOCK2
SPP1	983.236	41.8927	1924.58	45.9407	5.5217	0	0	Up Regulation	SPP1
SRPX2	520.448	979.804	61.0924	0.0623517	-4.00343	0	0	Down Regulation	SRPX2
ST3GAL5	1915.02	3321.23	508.804	0.153197	-2.70654	0	0	Down Regulation	ST3GAL5
STEAP4	2345.85	254.858	4436.84	17.4091	4.12177	0	0	Up Regulation	STEAP4
SYPL1	346.409	2.94168	689.877	234.518	7.87355	0	0	Up Regulation	SYPL1
TACC3	2868.74	4824.47	913.011	0.189246	-2.40167	0	0	Down Regulation	TACC3
TBL1X	2889.25	4685.25	1093.26	0.233341	-2.09949	0	0	Down Regulation	TBL1X
TFDP3	1094.15	1840.68	347.612	0.188849	-2.40469	0	0	Down Regulation	TFDP3
THBS2	697.321	35.2835	1359.36	38.5268	5.26779	0	0	Up Regulation	THBS2
TIMP3	911.849	30.2504	1793.45	59.2867	5.88964	0	0	Up Regulation	TIMP3
TK1	1553.71	2690.19	417.233	0.155094	-2.68878	0	0	Down Regulation	TK1
TMEM26	4782.51	8736.4	828.622	0.0948471	-3.39825	0	0	Down Regulation	TMEM26
TNFAIP6	9172.51	15937.3	2407.68	0.151072	-2.72669	0	0	Down Regulation	TNFAIP6
TNK2	2414.6	4149.79	679.403	0.16372	-2.6107	0	0	Down Regulation	TNK2
TP53I11	5220.9	1503.65	8938.14	5.94428	2.5715	0	0	Up Regulation	TP53I11
TPPP	459.953	32.4597	887.447	27.34	4.77294	0	0	Up Regulation	TPPP
TRAM1L1	3451.13	5821.67	1080.59	0.185614	-2.42962	0	0	Down Regulation	TRAM1L1
TRIM9	423.496	61.8587	785.134	12.6924	3.66589	0	0	Up Regulation	TRIM9
TSPAN7	336.512	11.82	661.203	55.9391	5.80579	0	0	Up Regulation	TSPAN7
TUBA4AL	2500.92	4357.33	644.507	0.147913	-2.75718	0	0	Down Regulation	TUBA4AL
TUSC5	562.889	6.96793	1118.81	160.566	7.32702	0	0	Up Regulation	TUSC5
TXNDC11	1779.6	3029.7	529.497	0.174769	-2.51648	0	0	Down Regulation	TXNDC11
UBASH3B	2128.1	3893.27	362.93	0.0932199	-3.42322	0	0	Down Regulation	UBASH3B
UBE2U	425.311	820.683	29.9396	0.0364813	-4.7767	0	0	Down Regulation	UBE2U
UCHL1	382.61	29.3686	735.851	25.0557	4.64707	0	0	Up Regulation	UCHL1
UCK2	1143.23	1955.19	331.262	0.169427	-2.56126	0	0	Down Regulation	UCK2
UHRF1	3395.66	5637.06	1154.26	0.204763	-2.28797	0	0	Down Regulation	UHRF1
URI1	2096.15	3470.12	722.182	0.208115	-2.26455	0	0	Down Regulation	URI1
USP46	825.2	1562.33	88.0694	0.0563705	-4.14891	0	0	Down Regulation	USP46
VSNL1	802.363	1378.34	226.386	0.164245	-2.60608	0	0	Down Regulation	VSNL1
WEE1	881.853	1513.61	250.092	0.165228	-2.59747	0	0	Down Regulation	WEE1
WIPF1	707.521	1332.29	82.7562	0.0621159	-4.00889	0	0	Down Regulation	WIPF1
WISP1	1615.53	2895.85	335.214	0.115756	-3.11084	0	0	Down Regulation	WISP1
WNK2	2959.68	503.784	5415.57	10.7498	3.42624	0	0	Up Regulation	WNK2
XRCC5	2788.94	4496.78	1081.1	0.240417	-2.05639	0	0	Down Regulation	XRCC5
TNS1	4810.09	8350.02	1270.16	0.152114	-2.71677	6.26e-308	3.15e-306	Down Regulation	TNS1
MAP4K5	1456.54	2391.48	521.602	0.218109	-2.19688	9.64e-307	4.84e-305	Down Regulation	MAP4K5
ACVRL1	319.276	591.319	47.2335	0.0798782	-3.64605	4.38e-306	2.2e-304	Down Regulation	ACVRL1
ETV1	1112.04	1852.85	371.231	0.200357	-2.31936	5.95e-306	2.97e-304	Down Regulation	ETV1
DGKB	2038.94	3708.94	368.943	0.0994738	-3.32954	2.35e-305	1.17e-303	Down Regulation	DGKB
LRRN1	268.201	30.3318	506.07	16.6845	4.06043	1e-303	4.97e-302	Up Regulation	LRRN1
FOXO6	485.901	110.975	860.826	7.75691	2.95548	1.06e-303	5.25e-302	Up Regulation	FOXO6
PELI2	345.055	35.1861	654.925	18.6132	4.21825	6.59e-302	3.25e-300	Up Regulation	PELI2
LOC107049580	1429.14	514.108	2344.17	4.55969	2.18894	7.74e-301	3.8e-299	Up Regulation	LOC107049580
LGALS3	1674.48	181.347	3167.61	17.4671	4.12657	2.74e-300	1.34e-298	Up Regulation	LGALS3
EPDR1	2403.82	3848.93	958.718	0.249087	-2.00528	3.29e-300	1.6e-298	Down Regulation	EPDR1
RETSAT	1122.54	380.274	1864.8	4.90383	2.29391	3.71e-300	1.8e-298	Up Regulation	RETSAT
RNF157	171.816	4.97603	338.655	68.0573	6.08868	4.44e-300	2.15e-298	Up Regulation	RNF157
STXBP5L	270.936	32.7287	509.144	15.5565	3.95945	4.96e-299	2.38e-297	Up Regulation	STXBP5L
CYP2C23a	664.393	6.02911	1322.76	219.395	7.77739	8.36e-299	4.01e-297	Up Regulation	CYP2C23a
SCARF2	326.296	601.542	51.0496	0.0848646	-3.55869	8.96e-299	4.28e-297	Down Regulation	SCARF2
BDKRB1	1723.02	2790.73	655.313	0.234818	-2.09039	2.35e-298	1.12e-296	Down Regulation	BDKRB1
TMEM74	195	10.2538	379.746	37.0346	5.2108	1.28e-297	6.07e-296	Up Regulation	TMEM74
IL22RA1	1189.65	1962.35	416.945	0.212472	-2.23465	2.76e-297	1.31e-295	Down Regulation	IL22RA1
YPEL2	1990.92	779.029	3202.8	4.11128	2.03959	2.81e-297	1.33e-295	Up Regulation	YPEL2
MC5R	182.138	7.61248	356.663	46.8524	5.55005	5.4e-297	2.55e-295	Up Regulation	MC5R
LOC101748329	187.378	0.608615	374.147	614.751	9.26386	1.52e-296	7.15e-295	Up Regulation	LOC101748329
PIBPPDD4L	408.874	83.8498	733.898	8.75253	3.1297	3.01e-296	1.41e-294	Up Regulation	PIBPPDD4L
DLGAP1	248.679	26.9045	470.453	17.486	4.12813	3.49e-296	1.63e-294	Up Regulation	DLGAP1
TMEM263	1809.87	2921.21	698.52	0.23912	-2.06419	4.72e-296	2.2e-294	Down Regulation	TMEM263
RAB7B	723.98	1252.27	195.689	0.156267	-2.67791	4.83e-296	2.25e-294	Down Regulation	RAB7B
LOC420374	466.396	826.378	106.414	0.128772	-2.95711	9.8e-296	4.54e-294	Down Regulation	LOC420374
ITIH5	154.813	0.863435	308.763	357.599	8.4822	1.17e-294	5.41e-293	Up Regulation	ITIH5
GDA	346.777	61.4007	632.152	10.2955	3.36395	1.74e-294	8e-293	Up Regulation	GDA
CD109	560.775	145.948	975.603	6.6846	2.74084	2.74e-294	1.26e-292	Up Regulation	CD109
LOC121108910	361.556	65.4344	657.678	10.0509	3.32926	1.02e-293	4.67e-292	Up Regulation	LOC121108910
RASD1	339.283	11.4865	667.079	58.0749	5.85984	5.82e-293	2.66e-291	Up Regulation	RASD1
ARID3A	442.33	98.6446	786.015	7.96815	2.99425	1.47e-292	6.7e-291	Up Regulation	ARID3A
ICOS	175.798	345.247	6.34848	0.0183882	-5.76507	7.8e-292	3.52e-290	Down Regulation	ICOS
KIFC1	364.884	660.929	68.8396	0.104156	-3.26318	2.91e-291	1.31e-289	Down Regulation	KIFC1
PTGS2	25024.7	42055.2	7994.1	0.190086	-2.39528	4.49e-291	2.02e-289	Down Regulation	PTGS2
ELFN1	883.304	1480.64	285.971	0.19314	-2.37228	2.97e-289	1.33e-287	Down Regulation	ELFN1
NCAPG	597.191	1031.69	162.688	0.157691	-2.66483	1.99e-288	8.84e-287	Down Regulation	NCAPG
TRAF1	728.456	1238.58	218.334	0.176278	-2.50407	3.26e-288	1.44e-286	Down Regulation	TRAF1
LOC101748987	532.477	135.802	929.153	6.84194	2.77441	4.39e-288	1.94e-286	Up Regulation	LOC101748987
NUDT5	489.212	118.824	859.599	7.23422	2.85484	7.17e-288	3.16e-286	Up Regulation	NUDT5
UBE2E1	877.79	1467.07	288.509	0.196656	-2.34625	7.33e-288	3.23e-286	Down Regulation	UBE2E1
ADPGK	1410.2	2294.6	525.814	0.229153	-2.12561	7.99e-288	3.51e-286	Down Regulation	ADPGK
GREB1	140.686	0.51893	280.853	541.216	9.08006	1.91e-287	8.32e-286	Up Regulation	GREB1
IPO8	1297.77	2265.93	329.615	0.145466	-2.78125	3.68e-287	1.6e-285	Down Regulation	IPO8
HIST1H110	773.749	117.753	1429.74	12.1419	3.60192	1.62e-286	7.01e-285	Up Regulation	HIST1H110
LOC107049264	899.262	299.022	1499.5	5.01468	2.32616	2.36e-286	1.02e-284	Up Regulation	LOC107049264
ABCC3	486.855	53.2248	920.485	17.2943	4.11222	5.09e-286	2.19e-284	Up Regulation	ABCC3
PLXNB3	744.989	47.8617	1442.12	30.1309	4.91317	8.84e-286	3.8e-284	Up Regulation	PLXNB3
FOXO3	673.947	197.803	1150.09	5.81432	2.53961	2.49e-285	1.07e-283	Up Regulation	FOXO3
SHCBP1	646.007	1105.86	186.154	0.168334	-2.5706	1.82e-284	7.75e-283	Down Regulation	SHCBP1
IER5L	1232	2338.24	125.77	0.0537885	-4.21656	1.96e-284	8.34e-283	Down Regulation	IER5L
PRELP	499.484	873.408	125.56	0.143758	-2.79828	1.53e-283	6.49e-282	Down Regulation	PRELP
PPP1R36	1764.66	2834.47	694.854	0.245144	-2.0283	1.55e-282	6.53e-281	Down Regulation	PPP1R36
ANO10	920.3	1532.34	308.265	0.201173	-2.31349	4.14e-282	1.74e-280	Down Regulation	ANO10
POSTN	4742.27	1430.63	8053.91	5.62962	2.49304	6.45e-282	2.7e-280	Up Regulation	POSTN
SLC25A29	461.945	111.993	811.897	7.24956	2.85789	7.73e-282	3.22e-280	Up Regulation	SLC25A29
GALNT18	1178.04	429.068	1927	4.49114	2.16708	8.83e-282	3.67e-280	Up Regulation	GALNT18
GM2A	1053.76	367.618	1739.9	4.73289	2.24272	9.71e-282	4.03e-280	Up Regulation	GM2A
GPRC5A	161.722	5.1447	318.299	61.8692	5.95115	1.42e-281	5.86e-280	Up Regulation	GPRC5A
NKIRAS1	387.993	81.5601	694.426	8.51428	3.08989	4.36e-281	1.8e-279	Up Regulation	NKIRAS1
HOXD8	358.746	656.328	61.1651	0.0931929	-3.42364	5.51e-281	2.27e-279	Down Regulation	HOXD8
COL8A1	249.991	29.7868	470.195	15.7854	3.98052	1.31e-280	5.39e-279	Up Regulation	COL8A1
SLC2A12	223.689	21.7032	425.674	19.6134	4.29377	1.68e-280	6.87e-279	Up Regulation	SLC2A12
GSL	293.928	10.1653	577.69	56.8294	5.82856	1.08e-279	4.42e-278	Up Regulation	GSL
HMGN4	3362.75	5778.58	946.907	0.163865	-2.60942	1.15e-279	4.69e-278	Down Regulation	HMGN4
OLFM2	878.905	291.268	1466.54	5.03502	2.332	5.32e-279	2.16e-277	Up Regulation	OLFM2
KCNN3	407.789	11.0969	804.481	72.4962	6.17983	5.98e-279	2.42e-277	Up Regulation	KCNN3
ANO1	235.781	13.8549	457.707	33.0357	5.04595	6.43e-279	2.6e-277	Up Regulation	ANO1
ANKH	869.691	1449.67	289.712	0.199847	-2.32303	7.75e-279	3.12e-277	Down Regulation	ANKH
GPER1	247.481	465.234	29.7288	0.0639009	-3.96802	3.73e-277	1.5e-275	Down Regulation	GPER1
STON2	174.319	8.40343	340.235	40.4877	5.33941	1.56e-276	6.25e-275	Up Regulation	STON2
HIST1H111L	248.923	31.3988	466.447	14.8556	3.89293	5.04e-276	2.01e-274	Up Regulation	HIST1H111L
CRIP1	193.679	14.3959	372.963	25.9076	4.6953	2.02e-274	8.03e-273	Up Regulation	CRIP1
FAM174B	868.054	292.975	1443.13	4.9258	2.30036	9.26e-274	3.67e-272	Up Regulation	FAM174B
HS6ST3	340.31	43.7101	636.91	14.5712	3.86505	1.62e-273	6.39e-272	Up Regulation	HS6ST3
KCNMB1	299.879	569.841	29.9162	0.0524992	-4.25156	4.35e-273	1.72e-271	Down Regulation	KCNMB1
ATF4	10677.9	17355.1	4000.76	0.230524	-2.11701	1.48e-271	5.82e-270	Down Regulation	ATF4
KIF23	1344.29	2172.54	516.038	0.237527	-2.07384	2.85e-271	1.11e-269	Down Regulation	KIF23
C11orf24	1508.84	587.275	2430.41	4.13845	2.04909	3.12e-271	1.22e-269	Up Regulation	C11orf24
TMEM117	194.824	15.2673	374.381	24.5218	4.61599	1.12e-270	4.35e-269	Up Regulation	TMEM117
MOGAT1	511.691	135.785	887.598	6.53678	2.70858	3.65e-270	1.42e-268	Up Regulation	MOGAT1
PBXIP1	1454.94	567.883	2341.99	4.12407	2.04407	1.3e-269	5.03e-268	Up Regulation	PBXIP1
ACTG2	926.482	22.392	1830.57	81.7513	6.35317	1.66e-269	6.41e-268	Up Regulation	ACTG2
ATL1	721.924	1213.76	230.084	0.189563	-2.39925	1.78e-269	6.85e-268	Down Regulation	ATL1
NOS1AP	188.458	14.0749	362.84	25.7793	4.68814	3.83e-269	1.47e-267	Up Regulation	NOS1AP
PRPS2	164.242	7.43676	321.046	43.1702	5.43196	1.27e-268	4.88e-267	Up Regulation	PRPS2
HS6ST2	399.411	91.8994	706.923	7.69235	2.94342	1.82e-268	6.97e-267	Up Regulation	HS6ST2
GPR137C	623.095	187.542	1058.65	5.64484	2.49693	2.24e-267	8.55e-266	Up Regulation	GPR137C
GAP43	637.721	1080.78	194.662	0.180112	-2.47303	5.65e-267	2.16e-265	Down Regulation	GAP43
NDUFV3	347.447	623.507	71.3875	0.114493	-3.12666	1.87e-266	7.12e-265	Down Regulation	NDUFV3
LOC101750739	174.77	10.937	338.602	30.9594	4.9523	3.68e-265	1.39e-263	Up Regulation	LOC101750739
EDNRA	579.874	990.66	169.089	0.170683	-2.55061	4.3e-265	1.62e-263	Down Regulation	EDNRA
KLHL9	1066.92	391.661	1742.17	4.44816	2.15321	4.68e-265	1.76e-263	Up Regulation	KLHL9
LOC422353	194.191	16.095	372.286	23.1306	4.53173	8.21e-265	3.09e-263	Up Regulation	LOC422353
TNFRSF10B	508.448	877.902	138.994	0.158326	-2.65903	8.61e-265	3.23e-263	Down Regulation	TNFRSF10B
B3GNT5	992.596	1749.43	235.758	0.134762	-2.89151	5.89e-264	2.2e-262	Down Regulation	B3GNT5
STEAP2	1281.46	500.127	2062.8	4.12455	2.04424	1.7e-263	6.36e-262	Up Regulation	STEAP2
CLSTN3	1415.54	560.747	2270.33	4.04877	2.01748	7.05e-263	2.62e-261	Up Regulation	CLSTN3
NDC80	711.029	1191.68	230.375	0.193319	-2.37094	9.72e-262	3.61e-260	Down Regulation	NDC80
XKR9	146.917	4.27516	289.56	67.7307	6.08174	1.47e-261	5.45e-260	Up Regulation	XKR9
FAM117B	822.577	283.557	1361.6	4.80184	2.26359	2.35e-261	8.66e-260	Up Regulation	FAM117B
BDH1A	873.039	307.069	1439.01	4.68626	2.22844	7.14e-261	2.63e-259	Up Regulation	BDH1A
LOC107053928	266.015	41.8837	490.146	11.7025	3.54875	1.34e-260	4.9e-259	Up Regulation	LOC107053928
TBX21	185.57	0.11919	371.02	3112.84	11.604	3.71e-260	1.36e-258	Up Regulation	TBX21
ASPG	1001.27	366.439	1636.11	4.46489	2.15863	5.57e-260	2.04e-258	Up Regulation	ASPG
CPNE4	176.07	9.05079	343.09	37.9072	5.2444	8.49e-259	3.09e-257	Up Regulation	CPNE4
KHDRBS3	397.412	92.9678	701.856	7.54944	2.91637	5.5e-258	2e-256	Up Regulation	KHDRBS3
CDCA3	547.71	1083.8	11.6157	0.0107176	-6.54388	8.64e-258	3.13e-256	Down Regulation	CDCA3
ARID1B	1188.97	2130.11	247.821	0.116342	-3.10356	5.37e-255	1.93e-253	Down Regulation	ARID1B
MYOF	11577.6	19756.4	3398.78	0.172034	-2.53923	9.77e-255	3.51e-253	Down Regulation	MYOF
NRP2	5848.13	10238.8	1457.43	0.142344	-2.81255	2.86e-254	1.02e-252	Down Regulation	NRP2
AEBP1	5017.3	8121.92	1912.69	0.235497	-2.08622	8.21e-254	2.92e-252	Down Regulation	AEBP1
SLC9A7	278.784	48.3749	509.194	10.526	3.39588	1.88e-253	6.66e-252	Up Regulation	SLC9A7
TNFRSF6B	4782.05	9118.14	445.959	0.048909	-4.35376	4.99e-252	1.75e-250	Down Regulation	TNFRSF6B
LOC107055329	126.651	1.07025	252.232	235.677	7.88066	8.54e-252	2.99e-250	Up Regulation	LOC107055329
PARVA	3197.19	5412.68	981.709	0.181372	-2.46298	1.23e-251	4.29e-250	Down Regulation	PARVA
STK17A	210.301	24.4568	396.146	16.1978	4.01773	1.23e-251	4.29e-250	Up Regulation	STK17A
SCPEP1	1179.55	460.172	1898.93	4.12655	2.04494	3.82e-251	1.33e-249	Up Regulation	SCPEP1
GLT8D2	199.088	377.707	20.4684	0.0541911	-4.2058	1.25e-250	4.34e-249	Down Regulation	GLT8D2
SLC7A14	124.61	1.1654	248.054	212.849	7.73369	2.37e-249	8.16e-248	Up Regulation	SLC7A14
MBOAT1	150.736	7.42934	294.042	39.5785	5.30664	1.34e-248	4.61e-247	Up Regulation	MBOAT1
CAMKV	228.737	31.4493	426.026	13.5464	3.75984	1.5e-248	5.13e-247	Up Regulation	CAMKV
EPHB1	182.045	16.1123	347.979	21.5971	4.43276	2.1e-248	7.16e-247	Up Regulation	EPHB1
GEN1	590.556	998.027	183.084	0.183446	-2.44657	2.26e-248	7.7e-247	Down Regulation	GEN1
BUB1	1069.65	1725.44	413.851	0.239852	-2.05978	1.58e-247	5.35e-246	Down Regulation	BUB1
HCLS1	336.255	29.0466	643.464	22.1528	4.46942	1.72e-247	5.8e-246	Up Regulation	HCLS1
SLC6A9	332.487	593.108	71.8668	0.12117	-3.0449	1.76e-247	5.94e-246	Down Regulation	SLC6A9
P4HA3	593.385	1089.39	97.3805	0.08939	-3.48374	1.8e-247	6.04e-246	Down Regulation	P4HA3
LOC100858941	339.647	75.8303	603.463	7.95807	2.99242	3.6e-247	1.21e-245	Up Regulation	LOC100858941
CGRRF1	1036.62	398.082	1675.16	4.20808	2.07316	8.91e-247	2.99e-245	Up Regulation	CGRRF1
EIF4E3	622.764	202.202	1043.33	5.15981	2.36732	1.91e-245	6.39e-244	Up Regulation	EIF4E3
CACNA1G	115.69	0.148263	231.232	1559.61	10.607	1.94e-245	6.49e-244	Up Regulation	CACNA1G
ELF3	135.473	3.79518	267.151	70.392	6.13734	3.96e-245	1.32e-243	Up Regulation	ELF3
EGFR	1783.12	668.298	2897.93	4.33629	2.11646	7.71e-245	2.56e-243	Up Regulation	EGFR
ADI1	489.589	837.756	141.422	0.168811	-2.56652	8.49e-245	2.81e-243	Down Regulation	ADI1
CSTA	494.878	99.9485	889.807	8.90265	3.15424	2.92e-244	9.64e-243	Up Regulation	CSTA
SEMA5B	399.579	103.164	695.994	6.74648	2.75414	1.29e-243	4.23e-242	Up Regulation	SEMA5B
BAIAP2	121.291	0.99343	241.588	243.186	7.92592	1.35e-243	4.4e-242	Up Regulation	BAIAP2
SLC27A1	397.622	101.106	694.138	6.86545	2.77935	1.5e-243	4.9e-242	Up Regulation	SLC27A1
BMF	248.883	17.5587	480.207	27.3487	4.7734	5.31e-243	1.73e-241	Up Regulation	BMF
KCNH2	126.847	2.3177	251.377	108.46	6.76101	7.01e-243	2.28e-241	Up Regulation	KCNH2
SH2D4A	341.684	617.699	65.6685	0.106311	-3.23363	7.7e-242	2.49e-240	Down Regulation	SH2D4A
HHLA2	1962.13	3295.46	628.791	0.190805	-2.38983	7.79e-242	2.52e-240	Down Regulation	HHLA2
SAXO2	270.411	48.1725	492.649	10.2268	3.35428	1.09e-241	3.51e-240	Up Regulation	SAXO2
NGF	363.814	676.785	50.8436	0.0751252	-3.73456	1.47e-241	4.74e-240	Down Regulation	NGF
PDE4D	686.136	235.13	1137.14	4.83624	2.27389	2.49e-241	8e-240	Up Regulation	PDE4D
CWH43	134.592	4.13944	265.045	64.0291	6.00066	1.17e-240	3.77e-239	Up Regulation	CWH43
ALDH6A1	358.578	85.2522	631.903	7.41216	2.88989	1.49e-240	4.78e-239	Up Regulation	ALDH6A1
PTPRJ	157.255	10.1105	304.4	30.1075	4.91205	1.97e-240	6.28e-239	Up Regulation	PTPRJ
C1H3ORF52	428.382	793.19	63.5744	0.0801503	-3.64115	3.41e-240	1.09e-238	Down Regulation	C1H3ORF52
CGN	231.774	19.8141	443.734	22.3949	4.4851	4.85e-240	1.54e-238	Up Regulation	CGN
PIK3CG	859.863	1402.41	317.317	0.226265	-2.14391	1.15e-239	3.65e-238	Down Regulation	PIK3CG
TTK	786.79	1289.56	284.017	0.220243	-2.18283	1.29e-239	4.07e-238	Down Regulation	TTK
PDZD7	205.237	25.4976	384.977	15.0985	3.91634	2.77e-239	8.76e-238	Up Regulation	PDZD7
CORO2B	300.574	538.509	62.6393	0.11632	-3.10383	6.43e-237	2.02e-235	Down Regulation	CORO2B
MSH6	1041.67	1672.32	411.017	0.245776	-2.02458	1.45e-235	4.54e-234	Down Regulation	MSH6
WIF1	187.148	13.9178	360.379	25.8934	4.69452	1.91e-235	5.96e-234	Up Regulation	WIF1
RHOJ	6077.81	11633.1	522.497	0.0449146	-4.47667	2.6e-235	8.09e-234	Down Regulation	RHOJ
CENPE	1128.65	2072.63	184.675	0.0891018	-3.4884	7.12e-235	2.21e-233	Down Regulation	CENPE
ANK3	154.783	10.2141	299.352	29.3078	4.87321	9.52e-235	2.95e-233	Up Regulation	ANK3
PCNA	2012.28	3447.25	577.315	0.167471	-2.57802	1.19e-234	3.67e-233	Down Regulation	PCNA
SUSD4	150.886	292.881	8.8919	0.0303601	-5.04168	1.06e-233	3.27e-232	Down Regulation	SUSD4
MELK	179.158	340.195	18.1213	0.0532673	-4.23061	2.24e-232	6.86e-231	Down Regulation	MELK
THRB	2637.64	4702.8	572.478	0.121731	-3.03823	1.44e-230	4.38e-229	Down Regulation	THRB
SCEL	244.552	39.6785	449.425	11.3267	3.50165	1.68e-230	5.12e-229	Up Regulation	SCEL
LOC101748755	188.542	6.88772	370.197	53.7473	5.74812	1.75e-230	5.32e-229	Up Regulation	LOC101748755
FA2H	131.552	5.07241	258.032	50.8698	5.66874	2.11e-230	6.42e-229	Up Regulation	FA2H
RASSF8	3179.66	5134.31	1225	0.23859	-2.06739	4.06e-230	1.23e-228	Down Regulation	RASSF8
EPHA7	141.67	7.37078	275.969	37.441	5.22655	4.42e-230	1.34e-228	Up Regulation	EPHA7
GIMAP8	158.887	12.2495	305.524	24.9417	4.64049	4.92e-230	1.49e-228	Up Regulation	GIMAP8
CCNF	927.018	1492.67	361.367	0.242094	-2.04636	8.53e-230	2.57e-228	Down Regulation	CCNF
LOC426385	262.292	475.381	49.2037	0.103504	-3.27225	9.34e-230	2.81e-228	Down Regulation	LOC426385
DHODH	664.553	1093.75	235.354	0.21518	-2.21638	1.02e-229	3.06e-228	Down Regulation	DHODH
FAM72A	427.814	751.188	104.441	0.139034	-2.84649	3.91e-229	1.17e-227	Down Regulation	FAM72A
CADM1	997.577	397.276	1597.88	4.02209	2.00794	1.34e-228	3.98e-227	Up Regulation	CADM1
ZBTB2	838.841	1358.75	318.929	0.234722	-2.09098	1.69e-228	5.01e-227	Down Regulation	ZBTB2
C1QTNF4	123.179	3.38512	242.973	71.7768	6.16545	1.74e-228	5.14e-227	Up Regulation	C1QTNF4
RGS14	744.115	1235.96	252.272	0.20411	-2.29258	2.29e-228	6.77e-227	Down Regulation	RGS14
RPGRIP1L	424.59	121.606	727.574	5.98304	2.58088	4.51e-228	1.33e-226	Up Regulation	RPGRIP1L
LCAT	119.52	2.35891	236.681	100.335	6.64868	6.79e-228	2e-226	Up Regulation	LCAT
C1QL1	132.165	2.64583	261.685	98.9047	6.62797	1.29e-227	3.79e-226	Up Regulation	C1QL1
GPC3	117.793	2.21446	233.372	105.385	6.71953	1.35e-227	3.97e-226	Up Regulation	GPC3
SLC13A3	168.436	16.4294	320.443	19.5042	4.28571	3.65e-227	1.07e-225	Up Regulation	SLC13A3
GABRA4	178.779	17.1703	340.388	19.8242	4.30919	8.25e-227	2.4e-225	Up Regulation	GABRA4
TMEM62	589.995	201.693	978.296	4.85041	2.27811	1.43e-226	4.16e-225	Up Regulation	TMEM62
ACOT11	197.979	370.21	25.7483	0.0695503	-3.8458	3.79e-226	1.1e-224	Down Regulation	ACOT11
LMBR1L	143.557	8.51925	278.594	32.7018	5.0313	7.99e-226	2.31e-224	Up Regulation	LMBR1L
DNM3	607.921	209.395	1006.45	4.80644	2.26497	9.71e-226	2.8e-224	Up Regulation	DNM3
PRXL2A	446.587	131.646	761.528	5.78468	2.53224	1.61e-225	4.65e-224	Up Regulation	PRXL2A
LOC430443	407.337	114.477	700.197	6.1165	2.61271	3.66e-225	1.05e-223	Up Regulation	LOC430443
BCAS3	930.294	368.776	1491.81	4.04531	2.01625	3.98e-225	1.14e-223	Up Regulation	BCAS3
CBS	288.397	61.2863	515.508	8.41147	3.07236	4.75e-225	1.36e-223	Up Regulation	CBS
MKNK2	1912.12	568.035	3256.2	5.73239	2.51914	2.74e-224	7.82e-223	Up Regulation	MKNK2
KDR	190.462	13.5595	367.365	27.0928	4.75984	4.6e-224	1.31e-222	Up Regulation	KDR
WWOX	522.763	170.969	874.557	5.11531	2.35482	7.56e-224	2.15e-222	Up Regulation	WWOX
TOP2A	4284.25	7617.6	950.91	0.124831	-3.00196	1.81e-223	5.11e-222	Down Regulation	TOP2A
HRH3	187.685	23.9038	351.466	14.7034	3.87807	2.15e-222	6.04e-221	Up Regulation	HRH3
C8orf37	400.941	112.155	689.727	6.14974	2.62053	2.43e-222	6.78e-221	Up Regulation	C8orf37
SLC38A6	989.397	360.736	1618.06	4.48543	2.16525	3.87e-222	1.08e-220	Up Regulation	SLC38A6
E2F1	630.327	1035.94	224.711	0.216915	-2.2048	7.83e-221	2.17e-219	Down Regulation	E2F1
CFAP43	369.053	99.5659	638.541	6.41325	2.68106	2.16e-220	5.99e-219	Up Regulation	CFAP43
PHOSPHO1	402.273	114.86	689.686	6.00458	2.58606	3.62e-220	1e-218	Up Regulation	PHOSPHO1
ATP8B4	1730.89	2805.44	656.332	0.23395	-2.09573	6.74e-220	1.86e-218	Down Regulation	ATP8B4
OSMR	8385.74	13427.2	3344.31	0.249071	-2.00537	1.07e-218	2.95e-217	Down Regulation	OSMR
CNTNAP5	151.877	9.65636	294.097	30.4563	4.92867	3.26e-218	8.93e-217	Up Regulation	CNTNAP5
MAML2	866.023	1490.3	241.75	0.162216	-2.62401	4.78e-218	1.31e-216	Down Regulation	MAML2
SH2D3C	206.329	31.1282	381.53	12.2567	3.6155	5.12e-218	1.4e-216	Up Regulation	SH2D3C
MECOM	849.603	1365.71	333.495	0.244192	-2.03391	6.47e-218	1.76e-216	Down Regulation	MECOM
HMGN5	2772.21	4446.9	1097.52	0.246806	-2.01855	1.17e-217	3.19e-216	Down Regulation	HMGN5
EVA1A	483.755	811.728	155.783	0.191915	-2.38146	2.21e-216	5.99e-215	Down Regulation	EVA1A
SERPINB2	15335.2	4506.81	26163.6	5.80535	2.53738	3.09e-216	8.34e-215	Up Regulation	SERPINB2
FAM46C	229.325	41.4492	417.2	10.0653	3.33132	1.14e-215	3.06e-214	Up Regulation	FAM46C
MFAP2	350.592	607.312	93.8715	0.154569	-2.69368	1.15e-215	3.08e-214	Down Regulation	MFAP2
TSPAN1	143.933	2.75617	285.111	103.445	6.69271	1.87e-215	5e-214	Up Regulation	TSPAN1
GGT2	222.984	39.1424	406.825	10.3934	3.3776	2.1e-215	5.59e-214	Up Regulation	GGT2
PHF2	288.665	512.59	64.7398	0.126299	-2.98508	3.28e-215	8.74e-214	Down Regulation	PHF2
KCTD12B	170.009	18.9305	321.088	16.9615	4.08419	6.64e-215	1.76e-213	Up Regulation	KCTD12B
EPB41L4B	124.86	5.32871	244.391	45.863	5.51926	2.48e-214	6.58e-213	Up Regulation	EPB41L4B
DFNA5	203.772	376.611	30.9319	0.082132	-3.60591	4.6e-214	1.21e-212	Down Regulation	DFNA5
NECTIN3	285.777	65.146	506.408	7.77343	2.95855	8.97e-214	2.36e-212	Up Regulation	NECTIN3
VAV3	340.613	86.2364	594.989	6.89952	2.7865	1.46e-213	3.82e-212	Up Regulation	VAV3
LOC416755	1017.62	1723.07	312.162	0.181167	-2.46461	2.64e-213	6.89e-212	Down Regulation	LOC416755
STMN2	112.955	0.359634	225.551	627.168	9.29271	2.89e-213	7.54e-212	Up Regulation	STMN2
SERINC2	144.623	10.9882	278.259	25.3233	4.6624	6.96e-213	1.81e-211	Up Regulation	SERINC2
SCNN1B	211.895	34.6161	389.174	11.2426	3.4909	7.43e-213	1.93e-211	Up Regulation	SCNN1B
ADCYAP1R1	115.897	3.5874	228.207	63.6134	5.99126	2.49e-212	6.46e-211	Up Regulation	ADCYAP1R1
DOCK10	469.908	855.971	83.8446	0.0979526	-3.35177	3.7e-212	9.58e-211	Down Regulation	DOCK10
SOX4	571.082	176.161	966.002	5.48362	2.45513	2.09e-211	5.38e-210	Up Regulation	SOX4
RAB11FIP1	191.927	1.9527	381.901	195.576	7.61159	7.52e-211	1.93e-209	Up Regulation	RAB11FIP1
KIF21B	148.856	13.071	284.64	21.7765	4.4447	1.53e-209	3.93e-208	Up Regulation	KIF21B
LOC422090	802.421	1327.01	277.83	0.209365	-2.25591	1.86e-209	4.75e-208	Down Regulation	LOC422090
TOR1AIP2	1453.02	2495.12	410.925	0.164692	-2.60216	5.15e-208	1.31e-206	Down Regulation	TOR1AIP2
TMEM119	316.797	550.978	82.6154	0.149943	-2.73751	1.26e-207	3.17e-206	Down Regulation	TMEM119
CPLX2	101.098	0.901296	201.296	223.34	7.8031	3.69e-207	9.27e-206	Up Regulation	CPLX2
CENPH	671.475	1113.43	229.523	0.206142	-2.27829	4.72e-207	1.18e-205	Down Regulation	CENPH
CNOT6L	1985.89	3182.77	789.004	0.247898	-2.01218	8.95e-207	2.24e-205	Down Regulation	CNOT6L
C8orf4	273.55	51.2034	495.897	9.68486	3.27573	2.06e-206	5.12e-205	Up Regulation	C8orf4
FBN2	679.058	1214.7	143.416	0.118067	-3.08232	1.43e-205	3.56e-204	Down Regulation	FBN2
KITLG	121.429	5.56391	237.293	42.6487	5.41443	3.34e-205	8.28e-204	Up Regulation	KITLG
BCKDHB	216.668	19.723	413.612	20.971	4.39032	1.31e-204	3.23e-203	Up Regulation	BCKDHB
CDK2	1438.64	2331.47	545.805	0.234104	-2.09478	2e-204	4.91e-203	Down Regulation	CDK2
RARB	101.123	1.39182	200.855	144.311	7.17303	3.02e-204	7.42e-203	Up Regulation	RARB
SPEF2	130.821	2.38103	259.261	108.886	6.76667	5.17e-204	1.27e-202	Up Regulation	SPEF2
GPR158	614.041	186.099	1041.98	5.59908	2.48519	5.76e-204	1.41e-202	Up Regulation	GPR158
LOC107049469	716.46	221.108	1211.81	5.48063	2.45434	4.37e-203	1.06e-201	Up Regulation	LOC107049469
CPNE2	137.446	11.0125	263.879	23.9618	4.58267	3.03e-202	7.33e-201	Up Regulation	CPNE2
ANTXRL	2835.5	4588.52	1082.48	0.23591	-2.08369	3.34e-202	8.07e-201	Down Regulation	ANTXRL
NCAN	94.942	0.238381	189.646	795.558	9.63582	3.58e-202	8.63e-201	Up Regulation	NCAN
CLTCL1	2000.28	3355.05	645.515	0.192401	-2.37781	5.04e-202	1.22e-200	Down Regulation	CLTCL1
GSTA4	163.297	18.951	307.643	16.2337	4.02092	5.27e-202	1.27e-200	Up Regulation	GSTA4
PRPH	328.988	89.5151	568.461	6.35045	2.66686	1.5e-201	3.59e-200	Up Regulation	PRPH
MAOB	321.617	87.6808	555.554	6.3361	2.66359	2.35e-201	5.61e-200	Up Regulation	MAOB
VIP	1002.16	1833.13	171.19	0.0933869	-3.42064	5.1e-201	1.22e-199	Down Regulation	VIP
PIT54	160.88	302.435	19.326	0.0639015	-3.96801	5.95e-200	1.41e-198	Down Regulation	PIT54
ADORA2B	712.278	1243.35	181.204	0.145738	-2.77855	4.42e-199	1.03e-197	Down Regulation	ADORA2B
HAUS3	495.483	821.523	169.444	0.206256	-2.2775	7.78e-199	1.81e-197	Down Regulation	HAUS3
TMCC2	1899.88	455.972	3343.78	7.33331	2.87446	1.09e-198	2.55e-197	Up Regulation	TMCC2
CYP1B1	165.973	311.067	20.8777	0.0671163	-3.89719	1.17e-198	2.72e-197	Down Regulation	CYP1B1
CUEDC1	302.875	526.943	78.8066	0.149554	-2.74126	1.31e-198	3.04e-197	Down Regulation	CUEDC1
SOX11	1820.45	700.026	2940.87	4.2011	2.07077	7.26e-198	1.67e-196	Up Regulation	SOX11
TMEM52	300.477	79.1607	521.793	6.59157	2.72062	2.34e-197	5.36e-196	Up Regulation	TMEM52
MOXD1	123.712	8.05421	239.369	29.7197	4.89335	3.81e-197	8.72e-196	Up Regulation	MOXD1
GPC5	369.667	112.479	626.856	5.57309	2.47848	4.32e-197	9.85e-196	Up Regulation	GPC5
SERTAD4	206.543	374.689	38.3973	0.102478	-3.28662	1.86e-195	4.21e-194	Down Regulation	SERTAD4
HCN2	137.735	12.7257	262.745	20.6468	4.36785	4.26e-194	9.58e-193	Up Regulation	HCN2
WNT5B	1283.88	468.067	2099.7	4.4859	2.1654	5.81e-194	1.3e-192	Up Regulation	WNT5B
EFHC2	207.41	38.5317	376.288	9.76567	3.28772	2e-193	4.46e-192	Up Regulation	EFHC2
TRMT2A	638.108	1024.7	251.521	0.245459	-2.02644	1.12e-192	2.49e-191	Down Regulation	TRMT2A
PBK	707.778	1169.53	246.024	0.210361	-2.24906	1.35e-192	2.99e-191	Down Regulation	PBK
IRAG2	282.75	497.046	68.4548	0.137723	-2.86016	2.12e-192	4.68e-191	Down Regulation	IRAG2
LOC100859249	442.948	46.7574	839.139	17.9466	4.16564	3.94e-192	8.68e-191	Up Regulation	LOC100859249
IL31RA	1207.2	2028.02	386.373	0.190517	-2.39201	1.05e-191	2.32e-190	Down Regulation	IL31RA
CECR2	227.69	46.0276	409.352	8.89362	3.15277	1.98e-191	4.34e-190	Up Regulation	CECR2
TLL2	118.642	5.68928	231.594	40.7071	5.34721	2.48e-191	5.44e-190	Up Regulation	TLL2
ZNF423	313.531	540.234	86.8276	0.160722	-2.63736	3.85e-191	8.43e-190	Down Regulation	ZNF423
PLEK2	376.897	636.423	117.371	0.184423	-2.43891	3.9e-191	8.51e-190	Down Regulation	PLEK2
NQO1	122.74	8.39839	237.081	28.2294	4.81913	4.08e-191	8.9e-190	Up Regulation	NQO1
PAQR8	236.807	53.6372	419.977	7.82996	2.969	9.94e-191	2.16e-189	Up Regulation	PAQR8
EPB41L3	218.022	44.3523	391.692	8.83137	3.14264	1.91e-190	4.16e-189	Up Regulation	EPB41L3
HMGA1	713.288	1284.49	142.088	0.110618	-3.17634	5.44e-190	1.18e-188	Down Regulation	HMGA1
EGFL6	303.799	84.05	523.549	6.22901	2.639	1.62e-189	3.51e-188	Up Regulation	EGFL6
IFIT5	380.445	25.6219	735.268	28.6968	4.84282	2.34e-189	5.05e-188	Up Regulation	IFIT5
TRAIP	248.777	439.47	58.0842	0.132169	-2.91955	2.41e-189	5.19e-188	Down Regulation	TRAIP
SERPING1	1107.53	398.474	1816.58	4.55885	2.18867	3.24e-189	6.97e-188	Up Regulation	SERPING1
SGO1	284.992	527.623	42.3617	0.0802879	-3.63867	3.81e-188	8.14e-187	Down Regulation	SGO1
STAC	341.925	581.291	102.56	0.176434	-2.5028	2.56e-187	5.44e-186	Down Regulation	STAC
IGF2BP1	346.42	589.728	103.113	0.174848	-2.51583	3.94e-187	8.35e-186	Down Regulation	IGF2BP1
ZC3H7B	1229.56	2256.82	202.299	0.0896389	-3.47973	7.46e-187	1.58e-185	Down Regulation	ZC3H7B
EPHA5	133.035	4.20065	261.869	62.3401	5.96209	2.33e-186	4.91e-185	Up Regulation	EPHA5
UNC5C	162.986	9.61456	316.358	32.904	5.04019	2.36e-186	4.97e-185	Up Regulation	UNC5C
ECE1	558.497	904.225	212.769	0.235306	-2.08739	2.8e-186	5.88e-185	Down Regulation	ECE1
MRGBP	615.74	1011.09	220.394	0.217978	-2.19775	3.84e-186	8.04e-185	Down Regulation	MRGBP
PRKAR1B	248.237	437.185	59.2883	0.135614	-2.88243	2.77e-185	5.79e-184	Down Regulation	PRKAR1B
SLC16A10	289.944	78.729	501.159	6.36562	2.6703	1.67e-184	3.47e-183	Up Regulation	SLC16A10
H2AFJ	398.522	132.833	664.21	5.00033	2.32202	3.6e-184	7.48e-183	Up Regulation	H2AFJ
LOC107057564	510.81	182.747	838.873	4.59034	2.1986	5.38e-184	1.12e-182	Up Regulation	LOC107057564
C11orf63	218.707	46.7774	390.636	8.35096	3.06194	6.4e-184	1.33e-182	Up Regulation	C11orf63
MYOM3	817.697	201.948	1433.45	7.0981	2.82743	9.89e-184	2.05e-182	Up Regulation	MYOM3
CDC42SE1	808.693	1376.99	240.392	0.174577	-2.51806	1.19e-183	2.46e-182	Down Regulation	CDC42SE1
LRRC40	528.474	856.385	200.564	0.234198	-2.0942	1.49e-183	3.07e-182	Down Regulation	LRRC40
HIST1H4I	175.503	28.365	322.641	11.3746	3.50774	1.9e-183	3.92e-182	Up Regulation	HIST1H4I
FECH	433.445	717.562	149.327	0.208104	-2.26462	2.32e-183	4.78e-182	Down Regulation	FECH
SCUBE2	375.765	100.366	651.165	6.48793	2.69776	3.45e-183	7.11e-182	Up Regulation	SCUBE2
NMRK1	387.004	647.784	126.223	0.194853	-2.35954	1.15e-182	2.36e-181	Down Regulation	NMRK1
RASGEF1A	231.462	410.494	52.4306	0.127726	-2.96888	1.23e-182	2.53e-181	Down Regulation	RASGEF1A
TSTA3	223.871	397.285	50.4564	0.127003	-2.97707	5.7e-181	1.16e-179	Down Regulation	TSTA3
MAD2L1BP	374.429	626.019	122.839	0.196223	-2.34943	1.1e-180	2.22e-179	Down Regulation	MAD2L1BP
AR	1035.26	1701.52	369.008	0.216869	-2.2051	1.31e-180	2.65e-179	Down Regulation	AR
NTAN1	595.6	953.204	237.997	0.249681	-2.00184	1.67e-180	3.38e-179	Down Regulation	NTAN1
E2F8	560.032	900.791	219.273	0.243423	-2.03846	2.17e-180	4.37e-179	Down Regulation	E2F8
LIF	398.542	717.216	79.8678	0.111358	-3.16672	2.54e-180	5.11e-179	Down Regulation	LIF
ARHGDIB	1774.4	2857.33	691.473	0.241999	-2.04693	3.74e-180	7.51e-179	Down Regulation	ARHGDIB
LOC426914	97.1145	2.90193	191.327	65.931	6.04288	4.59e-180	9.2e-179	Up Regulation	LOC426914
BTAF1	1430.2	2318.24	542.152	0.233864	-2.09626	5.36e-179	1.07e-177	Down Regulation	BTAF1
TMEFF2	565.171	221.897	908.444	4.09398	2.03351	1.28e-177	2.55e-176	Up Regulation	TMEFF2
GCNA	233.073	418.169	47.9783	0.114734	-3.12363	3.41e-177	6.75e-176	Down Regulation	GCNA
LOC121113288	469.984	765.976	173.992	0.227151	-2.13828	4.47e-177	8.84e-176	Down Regulation	LOC121113288
ADA	127.085	12.6511	241.518	19.0906	4.25479	4.85e-177	9.57e-176	Up Regulation	ADA
PDE4C	104.189	5.41708	202.961	37.4668	5.22754	5.14e-177	1.01e-175	Up Regulation	PDE4C
HMCES	1126.68	402.177	1851.18	4.60289	2.20254	5.33e-177	1.05e-175	Up Regulation	HMCES
SLC25A42	338.34	106.574	570.107	5.34939	2.41937	8.1e-177	1.59e-175	Up Regulation	SLC25A42
TIFA	201.941	363.719	40.1623	0.110421	-3.17891	4.16e-176	8.1e-175	Down Regulation	TIFA
CBARP	513.901	197.666	830.136	4.1997	2.07029	5.53e-176	1.08e-174	Up Regulation	CBARP
PODXL	199.98	41.7076	358.253	8.58962	3.10259	6.91e-176	1.34e-174	Up Regulation	PODXL
DNAH12	324.111	28.585	619.637	21.677	4.43809	1.99e-175	3.84e-174	Up Regulation	DNAH12
CTBS	560.077	223.782	896.373	4.00557	2.00201	2.23e-175	4.3e-174	Up Regulation	CTBS
GFRA2	82.4678	0.516669	164.419	318.229	8.31392	3.64e-175	7.02e-174	Up Regulation	GFRA2
DNAAF1	505.392	193.774	817.01	4.21631	2.07598	6.68e-175	1.28e-173	Up Regulation	DNAAF1
CRACDL	130.887	255.261	6.51406	0.0255192	-5.29227	9.72e-175	1.87e-173	Down Regulation	CRACDL
LOC422654	562.144	140.57	983.719	6.99808	2.80696	5.81e-174	1.11e-172	Up Regulation	LOC422654
LOC427799	172.625	31.2038	314.046	10.0643	3.33118	7.74e-174	1.48e-172	Up Regulation	LOC427799
CPAMD8	1856.55	652.212	3060.89	4.6931	2.23054	1.14e-173	2.16e-172	Up Regulation	CPAMD8
CALML4	216.527	410.597	22.4576	0.054695	-4.19245	1.54e-173	2.93e-172	Down Regulation	CALML4
FAM46A	330.98	104.923	557.037	5.30903	2.40845	2.43e-173	4.61e-172	Up Regulation	FAM46A
PLET1	152.867	22.1165	283.617	12.8238	3.68075	2.52e-173	4.77e-172	Up Regulation	PLET1
PPFIA4	93.3555	3.09841	183.613	59.2603	5.889	9.07e-173	1.71e-171	Up Regulation	PPFIA4
HSD17B7	6613.58	1321.62	11905.5	9.00831	3.17126	1.81e-172	3.4e-171	Up Regulation	HSD17B7
FAM183A	112.395	8.47502	216.315	25.5238	4.67377	3.69e-172	6.92e-171	Up Regulation	FAM183A
SUOX	446.042	164.84	727.244	4.41181	2.14137	4.26e-172	7.98e-171	Up Regulation	SUOX
GEMIN8	400.033	659.022	141.044	0.21402	-2.22418	4.63e-172	8.65e-171	Down Regulation	GEMIN8
NSMF	372.259	126.281	618.238	4.89574	2.29153	5.69e-172	1.06e-170	Up Regulation	NSMF
NUP35	392.658	646.909	138.407	0.213952	-2.22464	1.38e-171	2.56e-170	Down Regulation	NUP35
PLAGL1	339.95	110.368	569.532	5.16032	2.36746	1.38e-171	2.57e-170	Up Regulation	PLAGL1
METTL11B	162.762	27.0542	298.469	11.0323	3.46366	3.54e-171	6.56e-170	Up Regulation	METTL11B
DTX3L	256.553	444.519	68.5872	0.154296	-2.69623	3.62e-171	6.71e-170	Down Regulation	DTX3L
FLRT2	622.494	1044.34	200.645	0.192126	-2.37987	4.2e-171	7.77e-170	Down Regulation	FLRT2
LRP11	80.7729	0.557224	160.989	288.911	8.17448	5.45e-171	1.01e-169	Up Regulation	LRP11
RGS7BP	453.531	736.325	170.736	0.231876	-2.10858	1.13e-170	2.09e-169	Down Regulation	RGS7BP
EMILIN1	263.381	453.45	73.3119	0.161676	-2.62883	1.6e-170	2.95e-169	Down Regulation	EMILIN1
TMEM51	106.714	7.12688	206.301	28.9469	4.85534	2.89e-170	5.32e-169	Up Regulation	TMEM51
SCN5A	369.061	127.377	610.746	4.79479	2.26147	3.1e-170	5.7e-169	Up Regulation	SCN5A
DTNA	289.264	86.5269	492.001	5.68611	2.50744	7.12e-170	1.3e-168	Up Regulation	DTNA
MSL1	527.277	843.996	210.558	0.249477	-2.00302	7.35e-170	1.34e-168	Down Regulation	MSL1
PPIC	1172.54	1945.07	400.001	0.205649	-2.28175	8.37e-170	1.52e-168	Down Regulation	PPIC
WNT4	88.3882	2.30491	174.471	75.6955	6.24214	8.63e-170	1.57e-168	Up Regulation	WNT4
UNC13D	225.558	396.082	55.0351	0.138949	-2.84737	1.28e-169	2.33e-168	Down Regulation	UNC13D
PAMR1	285.105	485.545	84.6641	0.174369	-2.51978	2.11e-169	3.83e-168	Down Regulation	PAMR1
SLC7A4	273.512	78.1996	468.825	5.99524	2.58382	3.35e-169	6.05e-168	Up Regulation	SLC7A4
SIPA1L2	576.926	175.868	977.985	5.56092	2.47532	7.47e-169	1.34e-167	Up Regulation	SIPA1L2
LOC424918	2643.99	4280.16	1007.81	0.235462	-2.08643	1.62e-168	2.91e-167	Down Regulation	LOC424918
METTL3	204.278	361.954	46.6029	0.128754	-2.95731	1.34e-167	2.4e-166	Down Regulation	METTL3
GCAT	350.987	73.328	628.645	8.57306	3.09981	1.34e-167	2.4e-166	Up Regulation	GCAT
ATP8A1	361.128	115.154	607.102	5.27208	2.39837	2.57e-167	4.59e-166	Up Regulation	ATP8A1
HS6ST1	301.161	93.4399	508.883	5.4461	2.44522	2.75e-167	4.89e-166	Up Regulation	HS6ST1
FOXM1	376.054	657.701	94.4059	0.143539	-2.80048	3.81e-167	6.78e-166	Down Regulation	FOXM1
TERF1	625.982	1010.74	241.221	0.238657	-2.06699	5.6e-167	9.93e-166	Down Regulation	TERF1
TMEM67	755.164	288.429	1221.9	4.2364	2.08284	1.86e-166	3.29e-165	Up Regulation	TMEM67
SYDE1	98.7368	192.11	5.36332	0.0279179	-5.16266	3.64e-166	6.42e-165	Down Regulation	SYDE1
HS1BP3	459.535	742.501	176.568	0.237802	-2.07217	9.46e-166	1.67e-164	Down Regulation	HS1BP3
CAMK4L	150.178	23.1002	277.256	12.0023	3.58524	1.59e-165	2.8e-164	Up Regulation	CAMK4L
C1orf174	299.785	533.235	66.3337	0.124399	-3.00696	1.65e-165	2.9e-164	Down Regulation	C1orf174
BSN	400.882	74.7449	727.02	9.72668	3.28195	3.71e-165	6.49e-164	Up Regulation	BSN
CH25H	106.737	8.27694	205.198	24.7915	4.63177	4.43e-165	7.74e-164	Up Regulation	CH25H
PTPRK	332.467	109.266	555.668	5.08545	2.34637	4.44e-165	7.74e-164	Up Regulation	PTPRK
CADPS	239.527	64.7389	414.316	6.39979	2.67802	1.6e-164	2.76e-163	Up Regulation	CADPS
POLL	487.619	782.278	192.96	0.246664	-2.01938	1.93e-164	3.34e-163	Down Regulation	POLL
ERN2	487.083	781.493	192.672	0.246544	-2.02008	2.08e-164	3.6e-163	Down Regulation	ERN2
DOK2	332.774	576.194	89.3536	0.155076	-2.68896	2.12e-164	3.66e-163	Down Regulation	DOK2
C2CD2	3619.66	5983.73	1255.59	0.209833	-2.25268	2.35e-164	4.05e-163	Down Regulation	C2CD2
TMCO7	185.535	331.872	39.1982	0.118113	-3.08177	4.9e-164	8.39e-163	Down Regulation	TMCO7
ARL9	374.924	627.296	122.552	0.195365	-2.35575	1.15e-163	1.96e-162	Down Regulation	ARL9
TMEM151B	120.113	13.2359	226.991	17.1497	4.10011	2.17e-163	3.69e-162	Up Regulation	TMEM151B
RAB3IP	75.6003	0.355537	150.845	424.274	8.72885	2.27e-163	3.87e-162	Up Regulation	RAB3IP
LIG1	452.473	780.575	124.37	0.159332	-2.6499	1.9e-162	3.21e-161	Down Regulation	LIG1
NUDT14	117.205	222.367	12.0424	0.0541555	-4.20675	2.14e-162	3.61e-161	Down Regulation	NUDT14
LRRC47	363.073	597.582	128.565	0.215142	-2.21664	6.01e-162	1.01e-160	Down Regulation	LRRC47
LOC107049666	96.1192	5.26066	186.978	35.5426	5.15148	8e-162	1.34e-160	Up Regulation	LOC107049666
LOC112532301	76.3039	0.709567	151.898	214.072	7.74195	2.87e-161	4.8e-160	Up Regulation	LOC112532301
LOC107049033	79.3897	0.296959	158.482	533.685	9.05984	3.74e-161	6.26e-160	Up Regulation	LOC107049033
FANCA	313.286	524.347	102.225	0.194958	-2.35877	4.66e-161	7.78e-160	Down Regulation	FANCA
ZNF362	210.912	370.01	51.8134	0.140032	-2.83617	7.21e-161	1.2e-159	Down Regulation	ZNF362
SMYD2	459.268	764.525	154.011	0.201446	-2.31153	2.22e-160	3.68e-159	Down Regulation	SMYD2
FRMD1	87.3043	3.28078	171.328	52.2216	5.70658	4.54e-160	7.52e-159	Up Regulation	FRMD1
ANO2	105.281	8.47497	202.087	23.8451	4.57562	4.66e-160	7.71e-159	Up Regulation	ANO2
RASSF2	106.458	9.12707	203.789	22.328	4.48078	8.36e-160	1.38e-158	Up Regulation	RASSF2
HGF	643.613	1072.4	214.829	0.200326	-2.31958	8.83e-160	1.46e-158	Down Regulation	HGF
RXRG	266.24	452.485	79.9949	0.17679	-2.49989	1.02e-159	1.68e-158	Down Regulation	RXRG
PDGFRB	2025.6	3482.41	568.789	0.163332	-2.61412	1.24e-159	2.03e-158	Down Regulation	PDGFRB
RSPO3	1174.97	2024.22	325.717	0.16091	-2.63568	1.51e-159	2.49e-158	Down Regulation	RSPO3
ACER2	408.041	155.12	660.963	4.26097	2.09118	4.86e-159	7.96e-158	Up Regulation	ACER2
LRRC17	93.3117	181.838	4.78582	0.0263192	-5.24774	2.42e-158	3.94e-157	Down Regulation	LRRC17
SLC16A7	75.308	0.793571	149.822	188.795	7.56068	2.51e-158	4.09e-157	Up Regulation	SLC16A7
GSTA2	295.625	94.2439	497.007	5.27362	2.39879	2.77e-158	4.5e-157	Up Regulation	GSTA2
RBP7	103.823	2.82511	204.821	72.5001	6.17991	6.72e-158	1.09e-156	Up Regulation	RBP7
COG1	129.951	242.554	17.3477	0.0715212	-3.80549	8.57e-158	1.39e-156	Down Regulation	COG1
FGFR3	230.749	62.108	399.389	6.43056	2.68494	9.57e-158	1.55e-156	Up Regulation	FGFR3
IL16	433.738	699.635	167.84	0.239897	-2.05951	1.85e-157	2.99e-156	Down Regulation	IL16
MAST3	399.395	649.053	149.737	0.230701	-2.1159	6.55e-157	1.05e-155	Down Regulation	MAST3
TNFAIP8L3	186.853	42.6571	331.048	7.76068	2.95618	7.27e-157	1.17e-155	Up Regulation	TNFAIP8L3
SMAD4	95.5488	6.22546	184.872	29.6961	4.8922	1.39e-156	2.23e-155	Up Regulation	SMAD4
TOM1L1	422.062	681.769	162.355	0.238137	-2.07014	1.69e-156	2.7e-155	Down Regulation	TOM1L1
ABCA1	322.502	105.056	539.949	5.13964	2.36167	4.92e-156	7.85e-155	Up Regulation	ABCA1
PKIG	74.2548	0.826741	147.683	178.632	7.48085	2.12e-155	3.37e-154	Up Regulation	PKIG
DNAJC6	96.2869	6.60825	185.966	28.1414	4.81462	3.83e-155	6.08e-154	Up Regulation	DNAJC6
LOC124417579	107.39	10.1242	204.657	20.2146	4.33733	4.18e-155	6.62e-154	Up Regulation	LOC124417579
EML3	374.329	631.622	117.036	0.185294	-2.43211	4.94e-155	7.82e-154	Down Regulation	EML3
GFRA1	8076.89	13692.2	2461.54	0.179776	-2.47572	1.48e-154	2.34e-153	Down Regulation	GFRA1
PCBP4	544.85	889.314	200.385	0.225326	-2.14992	1.33e-153	2.09e-152	Down Regulation	PCBP4
FLI1	586.915	968.803	205.027	0.211629	-2.24039	1.98e-153	3.11e-152	Down Regulation	FLI1
NMNAT1	420.638	676.715	164.561	0.243177	-2.03992	2.86e-153	4.48e-152	Down Regulation	NMNAT1
DZIP1L	132.332	244.658	20.0067	0.0817744	-3.61221	1.04e-152	1.63e-151	Down Regulation	DZIP1L
PLP2	1717.98	2864.58	571.368	0.199459	-2.32583	1.15e-152	1.79e-151	Down Regulation	PLP2
GPD1L2	96.484	7.17625	185.792	25.8898	4.69431	1.67e-152	2.6e-151	Up Regulation	GPD1L2
CENPL	127.786	237.298	18.2748	0.0770121	-3.69877	3.49e-152	5.41e-151	Down Regulation	CENPL
FYTTD1L	342.448	561.599	123.296	0.219545	-2.18741	9.97e-152	1.54e-150	Down Regulation	FYTTD1L
FRA10AC1	364.625	593.816	135.435	0.228075	-2.13242	1.62e-151	2.5e-150	Down Regulation	FRA10AC1
PPRC1	451.689	760.591	142.786	0.18773	-2.41327	2.11e-151	3.24e-150	Down Regulation	PPRC1
IL18R1	89.3934	5.38841	173.398	32.1798	5.00809	7.73e-151	1.19e-149	Up Regulation	IL18R1
LOC419429	68.8398	0.368406	137.311	372.718	8.54194	4.6e-150	7.01e-149	Up Regulation	LOC419429
BNC2	251.605	444.479	58.7316	0.132136	-2.9199	2.52e-149	3.83e-148	Down Regulation	BNC2
COL4A5	188.156	45.8309	330.481	7.21087	2.85017	2.61e-149	3.97e-148	Up Regulation	COL4A5
LOC121107464	198.519	51.1798	345.858	6.7577	2.75653	3.52e-149	5.35e-148	Up Regulation	LOC121107464
LOC112529952	118.823	15.9486	221.697	13.9008	3.79709	3.6e-149	5.46e-148	Up Regulation	LOC112529952
HSPB7	630.086	251.236	1008.93	4.01588	2.00572	6.15e-149	9.32e-148	Up Regulation	HSPB7
BOK	412.536	162.78	662.291	4.06864	2.02455	7.36e-149	1.11e-147	Up Regulation	BOK
CRLF1	929.471	217.688	1641.25	7.53946	2.91446	4.44e-148	6.7e-147	Up Regulation	CRLF1
KLHDC1	190.035	333.512	46.5579	0.139599	-2.84064	5.29e-148	7.98e-147	Down Regulation	KLHDC1
TRMT9B	332.164	544.795	119.534	0.219411	-2.18829	6.24e-148	9.4e-147	Down Regulation	TRMT9B
TUBA5	2454.45	4206.37	702.527	0.167015	-2.58195	7.18e-148	1.08e-146	Down Regulation	TUBA5
LOC107049146	791.58	1306	277.16	0.212221	-2.23636	1.5e-147	2.26e-146	Down Regulation	LOC107049146
RGS8	169.807	302.149	37.4652	0.123996	-3.01164	3.3e-147	4.95e-146	Down Regulation	RGS8
KIF26A	6643.66	11665.3	1622.05	0.13905	-2.84633	7.5e-147	1.12e-145	Down Regulation	KIF26A
LOC107051757	158.917	33.3255	284.509	8.53727	3.09377	1.88e-146	2.81e-145	Up Regulation	LOC107051757
SH3GL3	80.7213	3.31695	158.126	47.672	5.57507	2.37e-146	3.54e-145	Up Regulation	SH3GL3
SPTLC3	208.645	25.1505	392.139	15.5917	3.96271	2.5e-146	3.73e-145	Up Regulation	SPTLC3
LOC112531056	496.187	849.935	142.438	0.167587	-2.57702	3.18e-146	4.74e-145	Down Regulation	LOC112531056
ARMC3	213.541	59.0113	368.07	6.23728	2.64092	3.87e-146	5.75e-145	Up Regulation	ARMC3
GINS2	474.591	769.279	179.902	0.233858	-2.09629	7.67e-146	1.14e-144	Down Regulation	GINS2
PGR	78.9534	3.20217	154.705	48.3125	5.59432	2.01e-145	2.97e-144	Up Regulation	PGR
RPH3A	80.7368	1.56602	159.908	102.111	6.67399	4.2e-145	6.2e-144	Up Regulation	RPH3A
ZNF853	232.164	394.828	69.4997	0.176025	-2.50615	5.4e-145	7.97e-144	Down Regulation	ZNF853
CAPN5	108.375	12.6335	204.117	16.1568	4.01407	1.39e-144	2.04e-143	Up Regulation	CAPN5
ABTB2	268.24	88.9096	447.571	5.03401	2.33171	2.33e-144	3.42e-143	Up Regulation	ABTB2
CAMK1D	546.716	165.003	928.43	5.62675	2.4923	7.66e-144	1.12e-142	Up Regulation	CAMK1D
GRIN3B	92.3551	7.11161	177.599	24.9731	4.6423	8.95e-144	1.31e-142	Up Regulation	GRIN3B
CELF3	93.1557	7.26485	179.047	24.6456	4.62326	1.07e-143	1.55e-142	Up Regulation	CELF3
ANOS1	88.1027	5.89039	170.315	28.9141	4.8537	1.41e-143	2.05e-142	Up Regulation	ANOS1
RALGPS1	343.405	130.183	556.628	4.27573	2.09617	2.03e-143	2.95e-142	Up Regulation	RALGPS1
DCHS2	156.445	311.898	0.992423	0.00318189	-8.2959	5.85e-143	8.47e-142	Down Regulation	DCHS2
RNF219	329.284	537.294	121.273	0.225711	-2.14745	6.95e-143	1e-141	Down Regulation	RNF219
SYT2	92.3065	7.61902	176.994	23.2305	4.53795	9.86e-143	1.42e-141	Up Regulation	SYT2
GMPPB	391.472	626.885	156.06	0.248945	-2.0061	1.28e-142	1.83e-141	Down Regulation	GMPPB
NAPRT	290.073	479.514	100.631	0.209861	-2.25249	1.46e-142	2.09e-141	Down Regulation	NAPRT
MKI67	1438.13	2744.18	132.073	0.0481284	-4.37697	7.44e-142	1.06e-140	Down Regulation	MKI67
ITGB2	79.9586	4.25708	155.66	36.565	5.19239	1.39e-141	1.98e-140	Up Regulation	ITGB2
HMMR	262.59	449.264	75.9162	0.168979	-2.56508	5.48e-141	7.78e-140	Down Regulation	HMMR
PMP22	349.076	132.248	565.904	4.2791	2.09731	5.82e-141	8.24e-140	Up Regulation	PMP22
ALG9	375.202	603.033	147.37	0.244382	-2.03279	6.72e-141	9.52e-140	Down Regulation	ALG9
MCM10	262.101	438.555	85.6468	0.195293	-2.35629	7.26e-141	1.03e-139	Down Regulation	MCM10
ZPLD1	315.53	115.487	515.572	4.46432	2.15844	1.13e-140	1.59e-139	Up Regulation	ZPLD1
ZNF618	518.496	965.997	70.9941	0.0734931	-3.76625	1.43e-140	2.02e-139	Down Regulation	ZNF618
TMC1	248.393	49.9949	446.792	8.93675	3.15975	2.52e-140	3.54e-139	Up Regulation	TMC1
2024-03-01	76.9347	3.30683	150.563	45.5308	5.50877	2.63e-140	3.69e-139	Up Regulation	2024-03-01
FUT11	642.05	1076.43	207.669	0.192924	-2.3739	2.91e-140	4.08e-139	Down Regulation	FUT11
ITGA4	3334.79	5988.82	680.771	0.113674	-3.13703	3.07e-140	4.3e-139	Down Regulation	ITGA4
TMEM37	341.814	129.772	553.856	4.26792	2.09353	5.68e-140	7.93e-139	Up Regulation	TMEM37
TSNARE1	192.246	51.206	333.285	6.50872	2.70237	1.14e-139	1.59e-138	Up Regulation	TSNARE1
ECT2	606.474	976.234	236.713	0.242475	-2.04409	2.09e-139	2.9e-138	Down Regulation	ECT2
EFNA2	130.745	22.3168	239.174	10.7172	3.42186	2.89e-139	4e-138	Up Regulation	EFNA2
NEK2	327.634	532.683	122.584	0.230126	-2.11951	3.55e-139	4.89e-138	Down Regulation	NEK2
LOC415780	315.794	117.233	514.354	4.38744	2.13338	9.29e-139	1.27e-137	Up Regulation	LOC415780
PAG1	68.6586	1.01416	136.303	134.399	7.07038	1.09e-138	1.49e-137	Up Regulation	PAG1
LOC107053537	143.825	28.5642	259.086	9.07031	3.18115	1.45e-138	1.99e-137	Up Regulation	LOC107053537
HYAL1	394.443	103.962	684.923	6.58822	2.71989	2.18e-138	2.98e-137	Up Regulation	HYAL1
THYN1	1061.98	1737.22	386.743	0.222621	-2.16734	2.58e-138	3.52e-137	Down Regulation	THYN1
NKPD1	465.854	83.9798	847.729	10.0944	3.33549	2.59e-138	3.53e-137	Up Regulation	NKPD1
MB21D2	145.274	30.3881	260.16	8.56127	3.09782	2.86e-138	3.89e-137	Up Regulation	MB21D2
TRPC4	98.0346	10.0443	186.025	18.5205	4.21105	2.89e-138	3.93e-137	Up Regulation	TRPC4
LOC101751709	3541.48	1317.96	5764.99	4.37417	2.12901	3.31e-138	4.49e-137	Up Regulation	LOC101751709
SERGEF	257.335	86.0301	428.64	4.98244	2.31685	2.74e-137	3.71e-136	Up Regulation	SERGEF
POLR3G	97.4144	6.45211	188.377	29.1961	4.86771	6.16e-137	8.3e-136	Up Regulation	POLR3G
TRPA1	137.626	9.68824	265.564	27.411	4.77668	1.31e-136	1.76e-135	Up Regulation	TRPA1
ANO3	133.419	13.3356	253.503	19.0095	4.24865	1.5e-136	2.02e-135	Up Regulation	ANO3
FADS6	65.8009	0.953804	130.648	136.976	7.09778	1.91e-136	2.57e-135	Up Regulation	FADS6
COL7A1	3597.8	6455.83	739.776	0.11459	-3.12544	4.24e-136	5.68e-135	Down Regulation	COL7A1
LOC107049937	66.5612	1.24221	131.88	106.166	6.73017	1.2e-135	1.61e-134	Up Regulation	LOC107049937
KNL1	1184.82	2128.94	240.688	0.113055	-3.1449	1.63e-135	2.18e-134	Down Regulation	KNL1
SETBP1	345.93	620.52	71.3407	0.114969	-3.12068	2.24e-135	2.99e-134	Down Regulation	SETBP1
COL5A1	17161.6	28256.4	6066.7	0.214702	-2.21959	2.66e-135	3.54e-134	Down Regulation	COL5A1
WNT9A	368.545	126.701	610.389	4.81755	2.2683	3.52e-135	4.69e-134	Up Regulation	WNT9A
LOC421792	229.498	386.429	72.5657	0.187785	-2.41285	3.77e-135	5.02e-134	Down Regulation	LOC421792
GALM	263.4	436.508	90.292	0.206851	-2.27334	4.49e-135	5.96e-134	Down Regulation	GALM
FILIP1	1450.75	2324.63	576.861	0.248152	-2.01071	6.6e-135	8.74e-134	Down Regulation	FILIP1
NRG1	129.158	23.258	235.058	10.1066	3.33722	9.73e-135	1.29e-133	Up Regulation	NRG1
IQCD	346.23	135.608	556.852	4.10633	2.03785	9.93e-135	1.31e-133	Up Regulation	IQCD
AGRN	99.9935	0.955387	199.032	208.326	7.7027	2.35e-134	3.1e-133	Up Regulation	AGRN
SEMA3B	67.5695	1.57233	133.567	84.948	6.40851	2.67e-134	3.51e-133	Up Regulation	SEMA3B
HECW1	84.3051	6.43967	162.171	25.1831	4.65438	7.53e-134	9.89e-133	Up Regulation	HECW1
NBEA	169.733	34.7933	304.673	8.75668	3.13038	7.71e-134	1.01e-132	Up Regulation	NBEA
VANGL2	263.577	436.545	90.6097	0.207561	-2.26839	1.01e-133	1.32e-132	Down Regulation	VANGL2
FAM83B	170.528	39.6446	301.412	7.60285	2.92654	1.92e-133	2.51e-132	Up Regulation	FAM83B
MFSD12	280.259	459.659	100.86	0.219423	-2.18821	4.46e-133	5.81e-132	Down Regulation	MFSD12
LOC112530995	172.154	310.486	33.8223	0.108934	-3.19848	6.8e-133	8.84e-132	Down Regulation	LOC112530995
PCK1	73.3548	0.11919	146.59	1229.89	10.2643	1.03e-132	1.34e-131	Up Regulation	PCK1
SLBP	216.579	373.444	59.7145	0.159902	-2.64474	1.15e-132	1.48e-131	Down Regulation	SLBP
ADGRA2	161.178	39.3881	282.968	7.18411	2.84481	1.72e-132	2.22e-131	Up Regulation	ADGRA2
TMEM47	232.421	76.5233	388.319	5.07452	2.34327	2.74e-132	3.54e-131	Up Regulation	TMEM47
PBX3	332.378	535.099	129.658	0.242306	-2.0451	4.03e-132	5.18e-131	Down Regulation	PBX3
DES	125.131	2.91117	247.351	84.9663	6.40882	8.21e-132	1.05e-130	Up Regulation	DES
COL20A1	97.1744	183.257	11.0917	0.0605251	-4.04632	2.69e-131	3.44e-130	Down Regulation	COL20A1
GPAT2	87.0529	7.55464	166.551	22.0462	4.46246	2.75e-131	3.52e-130	Up Regulation	GPAT2
CCL4	17381.6	31628.2	3134.95	0.0991188	-3.3347	3.16e-131	4.03e-130	Down Regulation	CCL4
COL27A1	369.655	630.106	109.204	0.173311	-2.52857	4e-131	5.1e-130	Down Regulation	COL27A1
SLC24A3	376.605	149.57	603.64	4.03583	2.01287	5.03e-131	6.4e-130	Up Regulation	SLC24A3
NEUROD1	74.1689	4.14811	144.19	34.7603	5.11937	6.67e-131	8.47e-130	Up Regulation	NEUROD1
GNG5	1233.1	2071.29	394.918	0.190663	-2.3909	1.02e-130	1.29e-129	Down Regulation	GNG5
LOC101748756	468.104	136.759	799.448	5.84566	2.54737	1.22e-130	1.55e-129	Up Regulation	LOC101748756
ENKUR	230.675	70.0771	391.273	5.58346	2.48116	1.92e-130	2.42e-129	Up Regulation	ENKUR
RDH10	341.901	136.747	547.055	4.0005	2.00018	2.99e-130	3.77e-129	Up Regulation	RDH10
KDF1	103.863	14.362	193.363	13.4635	3.75098	3.09e-130	3.89e-129	Up Regulation	KDF1
RNF128	280.655	102.955	458.356	4.45201	2.15446	8.61e-130	1.08e-128	Up Regulation	RNF128
AHR2	185.943	340.887	30.9988	0.0909358	-3.45901	4.5e-129	5.61e-128	Down Regulation	AHR2
DPF3	88.9753	9.18472	168.766	18.3746	4.19964	5.58e-129	6.95e-128	Up Regulation	DPF3
WNK4	68.3143	2.45065	134.178	54.7519	5.77484	5.97e-129	7.43e-128	Up Regulation	WNK4
TRIP13	372.523	601.497	143.549	0.238654	-2.06701	6.4e-129	7.95e-128	Down Regulation	TRIP13
LOC101750376	395.751	655.888	135.614	0.206763	-2.27395	8.29e-129	1.03e-127	Down Regulation	LOC101750376
MYBL1	884.792	1435.45	334.138	0.232777	-2.10298	8.75e-129	1.09e-127	Down Regulation	MYBL1
SCN1A	294.032	86.7083	501.355	5.78209	2.53159	1.01e-128	1.26e-127	Up Regulation	SCN1A
STMN3	208.283	63.9907	352.576	5.5098	2.462	1.22e-128	1.51e-127	Up Regulation	STMN3
SMTNL1	70.545	2.04523	139.045	67.9848	6.08714	1.98e-128	2.45e-127	Up Regulation	SMTNL1
PRIMA1	60.9678	0.753466	121.182	160.833	7.32942	2.76e-128	3.42e-127	Up Regulation	PRIMA1
TMEM245	1280.2	2120.74	439.654	0.207311	-2.27013	4.35e-128	5.37e-127	Down Regulation	TMEM245
CDHR3	614.184	146.572	1081.8	7.38065	2.88375	1.2e-127	1.47e-126	Up Regulation	CDHR3
SCIN	78.587	4.32689	152.847	35.3249	5.14261	2.04e-127	2.51e-126	Up Regulation	SCIN
NAB2	213.94	51.2762	376.604	7.34461	2.87669	3.42e-127	4.19e-126	Up Regulation	NAB2
ALPK1	134.067	240.154	27.981	0.116513	-3.10144	5.99e-127	7.32e-126	Down Regulation	ALPK1
PRDM5	264.973	435.356	94.5896	0.217269	-2.20244	2.6e-126	3.17e-125	Down Regulation	PRDM5
SHTN1	219.184	367.924	70.4445	0.191465	-2.38485	4.05e-126	4.91e-125	Down Regulation	SHTN1
PTPRVP	411.391	671.287	151.496	0.22568	-2.14765	4.38e-126	5.32e-125	Down Regulation	PTPRVP
LOC408038	385.674	57.1634	714.185	12.4937	3.64313	5.57e-126	6.75e-125	Up Regulation	LOC408038
DOCK4	258.298	93.4474	423.149	4.52821	2.17894	7.99e-126	9.67e-125	Up Regulation	DOCK4
GLDC	108.95	17.6204	200.279	11.3664	3.5067	8.81e-126	1.06e-124	Up Regulation	GLDC
PPM1L	1157.21	315.783	1998.63	6.32913	2.66201	9.29e-126	1.12e-124	Up Regulation	PPM1L
SLC38A1	6124.54	9802.66	2446.41	0.249566	-2.00251	1.17e-125	1.41e-124	Down Regulation	SLC38A1
HIST1H2A4L3	132.226	16.5932	247.86	14.9374	3.90086	1.24e-125	1.49e-124	Up Regulation	HIST1H2A4L3
SRXN1	780.295	1256.12	304.474	0.242393	-2.04458	1.59e-125	1.91e-124	Down Regulation	SRXN1
GSTA3	72.6412	4.53273	140.75	31.0518	4.95661	5.54e-125	6.62e-124	Up Regulation	GSTA3
CLDN11	72.6546	3.8641	141.445	36.6049	5.19396	7.19e-125	8.59e-124	Up Regulation	CLDN11
GSG2	224.029	373.586	74.4713	0.199342	-2.32668	1.05e-124	1.26e-123	Down Regulation	GSG2
RAPGEF5	207.637	65.1652	350.109	5.37264	2.42563	1.16e-124	1.38e-123	Up Regulation	RAPGEF5
CMTR2	282.331	458.575	106.087	0.23134	-2.11191	2.28e-124	2.71e-123	Down Regulation	CMTR2
CEP95	277.688	104.106	451.27	4.33472	2.11594	2.32e-124	2.76e-123	Up Regulation	CEP95
LOC101749531	181.318	339.893	22.7427	0.0669115	-3.9016	2.79e-124	3.31e-123	Down Regulation	LOC101749531
CCDC88B	1135.26	452.096	1818.43	4.02223	2.008	3.29e-124	3.9e-123	Up Regulation	CCDC88B
TRANK1	268.423	55.7534	481.092	8.62892	3.10918	3.63e-124	4.3e-123	Up Regulation	TRANK1
MIS12	297.839	479.528	116.15	0.242218	-2.04562	4.43e-124	5.24e-123	Down Regulation	MIS12
MAP3K9	1337.6	437.943	2237.26	5.10858	2.35292	5.98e-124	7.07e-123	Up Regulation	MAP3K9
KIF18B	166.881	315.977	17.7848	0.0562851	-4.1511	1.76e-123	2.08e-122	Down Regulation	KIF18B
RUNX2	222.284	371.121	73.4459	0.197903	-2.33714	3.47e-123	4.09e-122	Down Regulation	RUNX2
BORA	241.651	401.395	81.9058	0.204053	-2.29299	4.22e-123	4.97e-122	Down Regulation	BORA
NPM3	899.502	1586.19	212.814	0.134167	-2.8979	5.11e-123	6.01e-122	Down Regulation	NPM3
CHL1	63.9269	2.12078	125.733	59.2864	5.88963	7.95e-123	9.34e-122	Up Regulation	CHL1
SYCN	365.008	134.081	595.935	4.4446	2.15205	8.3e-123	9.74e-122	Up Regulation	SYCN
ELP6	226.685	401.133	52.2363	0.130222	-2.94096	2.11e-122	2.47e-121	Down Regulation	ELP6
DLGAP2	194.737	34.2681	355.205	10.3655	3.37372	3.61e-122	4.21e-121	Up Regulation	DLGAP2
ZNF827	488.04	795.791	180.288	0.226552	-2.14208	5.57e-122	6.49e-121	Down Regulation	ZNF827
PTPRN2	157.121	40.5674	273.674	6.74617	2.75407	7.44e-122	8.65e-121	Up Regulation	PTPRN2
LOC107054947	196.017	331.259	60.7754	0.183468	-2.4464	1.2e-121	1.39e-120	Down Regulation	LOC107054947
PKIA	309.828	123.262	496.394	4.02714	2.00975	1.22e-121	1.42e-120	Up Regulation	PKIA
CASP18	282.596	456.33	108.863	0.238561	-2.06757	1.81e-121	2.1e-120	Down Regulation	CASP18
MEGF11	138.035	19.406	256.665	13.226	3.72531	2.74e-121	3.16e-120	Up Regulation	MEGF11
RND1	176.883	48.3201	305.445	6.32129	2.66022	9.89e-121	1.14e-119	Up Regulation	RND1
ABLIM2	79.0325	7.0568	151.008	21.399	4.41947	1.06e-120	1.22e-119	Up Regulation	ABLIM2
PITX2	445.081	169.611	720.551	4.24826	2.08687	1.6e-120	1.84e-119	Up Regulation	PITX2
AVD	3606.56	133.142	7079.97	53.1762	5.73271	1.67e-120	1.91e-119	Up Regulation	AVD
SHROOM2	210.169	69.6538	350.685	5.03468	2.3319	3e-120	3.43e-119	Up Regulation	SHROOM2
PTPRE	201.781	340.052	63.5107	0.186768	-2.42068	3.76e-120	4.3e-119	Down Regulation	PTPRE
UGT8L	59.1488	1.24555	117.052	93.9763	6.55422	5.59e-120	6.38e-119	Up Regulation	UGT8L
LIMK1	168.427	46.7491	290.104	6.20556	2.63356	1.13e-119	1.29e-118	Up Regulation	LIMK1
CRYL1	426.452	683.287	169.618	0.248238	-2.0102	1.29e-119	1.46e-118	Down Regulation	CRYL1
NME5	248.448	90.2113	406.685	4.50814	2.17253	1.4e-119	1.59e-118	Up Regulation	NME5
FAM169A	54.1482	0.238381	108.058	453.301	8.82432	3.47e-119	3.92e-118	Up Regulation	FAM169A
BRPF3	248.789	406.437	91.1419	0.224246	-2.15684	5.15e-119	5.8e-118	Down Regulation	BRPF3
CCDC15	399.257	639.36	159.155	0.248928	-2.0062	7.54e-119	8.49e-118	Down Regulation	CCDC15
TENM2	1106.57	1819.19	393.946	0.21655	-2.20723	2.38e-118	2.67e-117	Down Regulation	TENM2
DIO3	935.128	344.446	1525.81	4.42975	2.14723	2.63e-118	2.95e-117	Up Regulation	DIO3
LRP2	292.692	65.7829	519.601	7.89873	2.98162	3.02e-118	3.37e-117	Up Regulation	LRP2
LOC121113363	222.549	75.5794	369.518	4.88913	2.28958	4.81e-118	5.36e-117	Up Regulation	LOC121113363
FBF1	235.366	387.318	83.4138	0.215363	-2.21516	6.41e-118	7.12e-117	Down Regulation	FBF1
CCDC40	157.504	43.3788	271.628	6.26178	2.64657	1.06e-117	1.18e-116	Up Regulation	CCDC40
CRB1	89.4893	11.8843	167.094	14.0601	3.81353	3.36e-117	3.72e-116	Up Regulation	CRB1
AKAP5	129.272	229.753	28.7912	0.125314	-2.99639	4.11e-117	4.53e-116	Down Regulation	AKAP5
SALL1	74.1466	5.85435	142.439	24.3304	4.60469	5.3e-117	5.83e-116	Up Regulation	SALL1
SEPTIN4	52.0588	0.11919	103.998	872.541	9.76908	7.04e-117	7.73e-116	Up Regulation	SEPTIN4
FGF10	79.8607	151.988	7.73303	0.0508791	-4.29678	8.21e-117	9e-116	Down Regulation	FGF10
ADAMTSL2	12324	20442.8	4205.18	0.205705	-2.28135	8.26e-117	9.05e-116	Down Regulation	ADAMTSL2
MDM4	4311.41	7232.61	1390.21	0.192214	-2.37921	9.94e-117	1.09e-115	Down Regulation	MDM4
ISLR2	63.3365	2.90966	123.763	42.5353	5.41059	1.68e-116	1.84e-115	Up Regulation	ISLR2
MDGA2	368.055	614.545	121.565	0.197813	-2.33779	2.81e-115	3.04e-114	Down Regulation	MDGA2
ASF1A	248.731	403.981	93.4818	0.231402	-2.11153	5.35e-115	5.78e-114	Down Regulation	ASF1A
LOC124417359	70.3569	5.05366	135.66	26.8439	4.74652	5.4e-115	5.83e-114	Up Regulation	LOC124417359
HIST1H111R	154.651	10.9721	298.33	27.1899	4.765	8.88e-115	9.55e-114	Up Regulation	HIST1H111R
LOC428499	108.428	4.32476	212.531	49.1427	5.61891	9.44e-115	1.02e-113	Up Regulation	LOC428499
LOC107055358	116.044	22.8009	209.287	9.17889	3.19832	1.06e-114	1.14e-113	Up Regulation	LOC107055358
BLVRA	92.0342	7.47627	176.592	23.6203	4.56196	1.19e-114	1.28e-113	Up Regulation	BLVRA
PPA2	970.476	1619.76	321.194	0.198298	-2.33426	1.62e-114	1.74e-113	Down Regulation	PPA2
TROJANZ	66.1723	128.61	3.73436	0.0290362	-5.106	1.68e-114	1.8e-113	Down Regulation	TROJANZ
FBP1	72.262	0.177769	144.346	811.99	9.66532	9.34e-114	9.95e-113	Up Regulation	FBP1
CAMKK1	127.743	15.1802	240.306	15.8302	3.98461	2.81e-113	2.99e-112	Up Regulation	CAMKK1
C14orf132	141.362	35.9936	246.73	6.85485	2.77712	2.96e-113	3.15e-112	Up Regulation	C14orf132
OASL	100.245	17.0862	183.403	10.734	3.42411	5.27e-113	5.58e-112	Up Regulation	OASL
TLCD4	183.313	59.5984	307.027	5.1516	2.36502	8.35e-113	8.82e-112	Up Regulation	TLCD4
RLN3	107.2	0.3389	214.062	631.637	9.30295	9.67e-113	1.02e-111	Up Regulation	RLN3
SLC6A4	248.037	409.877	86.198	0.210302	-2.24946	4.16e-112	4.37e-111	Down Regulation	SLC6A4
RASL11B	109.79	21.1591	198.422	9.37759	3.22922	1.23e-111	1.29e-110	Up Regulation	RASL11B
FRRS1L	241.922	420.683	63.1616	0.150141	-2.73561	1.61e-111	1.68e-110	Down Regulation	FRRS1L
FAM46D	49.5526	0.170581	98.9347	579.987	9.17988	2.33e-111	2.43e-110	Up Regulation	FAM46D
ADAMTS9	96.8036	16.0219	177.585	11.0839	3.47039	2.95e-111	3.08e-110	Up Regulation	ADAMTS9
LOC121113247	137.993	35.7698	240.217	6.71565	2.74753	3.82e-111	3.98e-110	Up Regulation	LOC121113247
ST8SIA2	76.5244	7.93189	145.117	18.2954	4.19341	6.42e-111	6.68e-110	Up Regulation	ST8SIA2
LOC421965	66.5091	4.40365	128.615	29.2064	4.86821	7.44e-111	7.74e-110	Up Regulation	LOC421965
TNFRSF11A	265.373	425.942	104.803	0.246049	-2.02298	8.58e-111	8.91e-110	Down Regulation	TNFRSF11A
DPP10	63.927	3.7699	124.084	32.9144	5.04065	1.04e-110	1.08e-109	Up Regulation	DPP10
MSX1	2085.37	709.66	3461.09	4.87711	2.28603	1.42e-110	1.48e-109	Up Regulation	MSX1
TMEM5	222.512	363.626	81.3988	0.223853	-2.15938	1.63e-110	1.69e-109	Down Regulation	TMEM5
TNS3	1193.98	1973.59	414.363	0.209954	-2.25185	2.68e-110	2.77e-109	Down Regulation	TNS3
SLC18B1	263.892	104.977	422.807	4.02762	2.00993	2.98e-110	3.08e-109	Up Regulation	SLC18B1
MFSD4A	87.4267	12.5866	162.267	12.892	3.68841	8.55e-110	8.79e-109	Up Regulation	MFSD4A
SPIRE2	158.974	46.4652	271.482	5.84269	2.54663	1.02e-109	1.05e-108	Up Regulation	SPIRE2
RAB36	194.776	65.3574	324.196	4.96035	2.31044	1.29e-109	1.32e-108	Up Regulation	RAB36
RXFP3	54.8285	1.3844	108.273	78.2092	6.28927	2.59e-109	2.65e-108	Up Regulation	RXFP3
LOC100857745	179.234	300.381	58.0864	0.193376	-2.37052	2.75e-109	2.81e-108	Down Regulation	LOC100857745
LOC121108963	359.353	618.47	100.236	0.16207	-2.62531	2.97e-109	3.03e-108	Down Regulation	LOC121108963
ZNF703	246.894	396.763	97.025	0.244541	-2.03185	9.58e-109	9.74e-108	Down Regulation	ZNF703
CDK6	4680.29	8283.81	1076.78	0.129986	-2.94357	1e-108	1.02e-107	Down Regulation	CDK6
DHH	52.5575	1.0011	104.114	104	6.70044	1.19e-108	1.21e-107	Up Regulation	DHH
MTX3	238.315	385.534	91.0962	0.236286	-2.08139	2.15e-108	2.17e-107	Down Regulation	MTX3
SMCO4	261.276	424.924	97.628	0.229754	-2.12184	5.1e-108	5.15e-107	Down Regulation	SMCO4
CEP250	306.106	494.52	117.692	0.237992	-2.07102	1.81e-107	1.82e-106	Down Regulation	CEP250
PTGER4	50.1686	0.628671	99.7085	158.602	7.30927	3.24e-107	3.25e-106	Up Regulation	PTGER4
HCN3	159.012	22.2594	295.765	13.2872	3.73196	3.8e-107	3.81e-106	Up Regulation	HCN3
DIAPH3	792.051	1325.94	258.161	0.1947	-2.36068	7.58e-107	7.59e-106	Down Regulation	DIAPH3
CLMP	1052.36	2016.29	88.4267	0.0438562	-4.51108	1.19e-106	1.18e-105	Down Regulation	CLMP
LRGUK	144.625	20.8569	268.393	12.8683	3.68575	1.56e-106	1.55e-105	Up Regulation	LRGUK
RASGRF2	54.8974	1.98847	107.806	54.2156	5.76064	3.65e-106	3.63e-105	Up Regulation	RASGRF2
WNT1	101.701	19.5385	183.864	9.41034	3.23425	3.99e-106	3.97e-105	Up Regulation	WNT1
AGTRAP	109.064	23.3614	194.766	8.33711	3.05955	7.47e-106	7.41e-105	Up Regulation	AGTRAP
DYNC2H1	881.985	321.098	1442.87	4.49355	2.16786	8.54e-106	8.47e-105	Up Regulation	DYNC2H1
ANKS6	214.021	349.674	78.3677	0.224117	-2.15768	1.1e-105	1.09e-104	Down Regulation	ANKS6
CACNB4	156.696	47.8831	265.509	5.54494	2.47117	1.5e-105	1.48e-104	Up Regulation	CACNB4
PPP1R17	92.2279	168.923	15.5324	0.0919492	-3.44302	2.65e-105	2.62e-104	Down Regulation	PPP1R17
TOX2	48.6046	0.474295	96.7348	203.955	7.67211	5.03e-105	4.95e-104	Up Regulation	TOX2
ZHX2	325.084	546.932	103.236	0.188755	-2.40542	8.2e-105	8.05e-104	Down Regulation	ZHX2
KIAA1522	193.651	68.8793	318.422	4.6229	2.2088	1.77e-104	1.73e-103	Up Regulation	KIAA1522
WNT10A	81.1188	151.172	11.0655	0.0731983	-3.77205	1.91e-104	1.87e-103	Down Regulation	WNT10A
MYO10L	2833.82	4612.7	1054.95	0.228706	-2.12844	2.1e-104	2.05e-103	Down Regulation	MYO10L
TUSC3	60.2219	3.83076	116.613	30.4412	4.92795	4.05e-104	3.96e-103	Up Regulation	TUSC3
RSPH14	119.645	12.9854	226.305	17.4277	4.12331	7.54e-104	7.34e-103	Up Regulation	RSPH14
VPS29L	125.782	19.7944	231.769	11.7088	3.54952	8.14e-104	7.92e-103	Up Regulation	VPS29L
HIST1H2B7L4	94.7395	6.94447	182.535	26.2849	4.71616	1.2e-103	1.16e-102	Up Regulation	HIST1H2B7L4
LSAMP	1317.95	2149.84	486.057	0.22609	-2.14503	3.02e-103	2.92e-102	Down Regulation	LSAMP
AHRR	562.643	925.749	199.538	0.215542	-2.21396	4.87e-103	4.7e-102	Down Regulation	AHRR
WASF3L	52.6452	1.82474	103.466	56.7017	5.82532	8.18e-103	7.88e-102	Up Regulation	WASF3L
ENPP2	319.311	559.098	79.5246	0.142237	-2.81363	8.52e-103	8.21e-102	Down Regulation	ENPP2
PLEKHG4	1476.08	2515.81	436.345	0.173441	-2.52748	1.98e-102	1.9e-101	Down Regulation	PLEKHG4
KRT14	89.5941	14.8577	164.33	11.0603	3.46732	3.03e-102	2.91e-101	Up Regulation	KRT14
CHRNA6	149.797	255.288	44.3063	0.173554	-2.52654	8.97e-102	8.58e-101	Down Regulation	CHRNA6
CRADD	230.737	370.38	91.0952	0.245951	-2.02356	1.45e-101	1.38e-100	Down Regulation	CRADD
CFAP57	73.9467	8.88814	139.005	15.6394	3.96711	4.61e-101	4.37e-100	Up Regulation	CFAP57
BIK	126.732	22.7124	230.753	10.1598	3.3448	5.84e-101	5.54e-100	Up Regulation	BIK
MARVELD2	254.108	407.876	100.341	0.246008	-2.02322	9.02e-101	8.53e-100	Down Regulation	MARVELD2
MPND	99.6809	20.0828	179.279	8.92699	3.15817	9.31e-101	8.8e-100	Up Regulation	MPND
COL6A3	38539.6	69589.3	7490.03	0.107632	-3.21582	1.03e-100	9.68e-100	Down Regulation	COL6A3
LOC107054431	125.128	32.6006	217.655	6.67642	2.73908	1.38e-100	1.3e-99	Up Regulation	LOC107054431
PHACTR3	94.0155	17.3822	170.649	9.81742	3.29534	1.56e-100	1.47e-99	Up Regulation	PHACTR3
LOC121109585	83.1988	12.82	153.578	11.9796	3.58251	1.86e-100	1.76e-99	Up Regulation	LOC121109585
DTL	316.364	550.587	82.1406	0.149187	-2.7448	3.07e-100	2.88e-99	Down Regulation	DTL
NKAIN2	109.217	24.9606	193.473	7.75114	2.95441	4.57e-100	4.28e-99	Up Regulation	NKAIN2
LOC771545	66.3092	126.272	6.34655	0.050261	-4.31442	7.84e-100	7.34e-99	Down Regulation	LOC771545
SLC2A10	119.062	207.929	30.1937	0.145212	-2.78377	1.12e-99	1.05e-98	Down Regulation	SLC2A10
MTA3	209.959	354.759	65.1579	0.183668	-2.44483	1.17e-99	1.09e-98	Down Regulation	MTA3
ANXA8L1	147.011	44.2585	249.764	5.6433	2.49654	1.44e-99	1.34e-98	Up Regulation	ANXA8L1
RORBL	136.996	39.0253	234.968	6.0209	2.58998	1.69e-99	1.57e-98	Up Regulation	RORBL
IL13RA2	181.993	300.411	63.5762	0.211631	-2.24038	3.51e-99	3.26e-98	Down Regulation	IL13RA2
GJB2	43.8059	0.11919	87.4926	734.059	9.51975	3.95e-99	3.67e-98	Up Regulation	GJB2
DACH2	64.7681	6.07613	123.46	20.3189	4.34475	4.59e-99	4.25e-98	Up Regulation	DACH2
RBP5	61.2433	4.92564	117.561	23.8671	4.57695	5.27e-99	4.87e-98	Up Regulation	RBP5
SYP	85.2941	14.2675	156.321	10.9564	3.4537	5.77e-99	5.34e-98	Up Regulation	SYP
VSTM2B	100.826	21.2886	180.364	8.47234	3.08276	1.31e-98	1.21e-97	Up Regulation	VSTM2B
DOP1B	416.84	115.123	718.557	6.24163	2.64192	1.38e-98	1.27e-97	Up Regulation	DOP1B
ABI3	128.754	35.0474	222.461	6.34744	2.66617	3.03e-98	2.78e-97	Up Regulation	ABI3
STRIP2	56.2146	3.5389	108.89	30.7695	4.94343	3.14e-98	2.88e-97	Up Regulation	STRIP2
HEPHL1	79.5783	9.77269	149.384	15.2859	3.93412	3.35e-98	3.07e-97	Up Regulation	HEPHL1
CDH4	56.8215	3.78263	109.86	29.0434	4.86014	5.3e-98	4.84e-97	Up Regulation	CDH4
LOC100858381	96.4807	173.613	19.3486	0.111447	-3.16558	5.37e-98	4.9e-97	Down Regulation	LOC100858381
FAM155B	164.046	29.4541	298.638	10.1391	3.34186	7.17e-98	6.54e-97	Up Regulation	FAM155B
BPHL	213.437	82.6049	344.27	4.16767	2.05924	7.29e-98	6.64e-97	Up Regulation	BPHL
ESPL1	374.699	603.412	145.986	0.241935	-2.04731	7.56e-98	6.89e-97	Down Regulation	ESPL1
CD40	160.102	275.062	45.1427	0.164119	-2.60719	1.32e-97	1.2e-96	Down Regulation	CD40
SMAD7B	195.912	328.08	63.7441	0.194294	-2.36368	2.75e-97	2.49e-96	Down Regulation	SMAD7B
HTR2A	555.635	975.969	135.301	0.138633	-2.85066	3.29e-97	2.98e-96	Down Regulation	HTR2A
ENTPD3	71.3131	8.86235	133.764	15.0935	3.91585	4.41e-97	3.99e-96	Up Regulation	ENTPD3
DIXDC1	48.8967	1.56265	96.2308	61.5817	5.94443	4.69e-97	4.24e-96	Up Regulation	DIXDC1
PTS	164.681	274.099	55.2638	0.20162	-2.31029	5.11e-97	4.61e-96	Down Regulation	PTS
TRAF5	78.5355	11.6127	145.458	12.5257	3.64682	1.99e-96	1.78e-95	Up Regulation	TRAF5
SLC24A2	48.5783	1.33075	95.8259	72.0091	6.17011	2.31e-96	2.06e-95	Up Regulation	SLC24A2
ZGRF1	185.731	304.625	66.8373	0.219409	-2.18831	2.34e-96	2.1e-95	Down Regulation	ZGRF1
CACNA2D1	928.527	358.612	1498.44	4.17845	2.06297	4.81e-96	4.29e-95	Up Regulation	CACNA2D1
CSRP3	49.6704	1.61397	97.7267	60.5505	5.92007	6.3e-96	5.61e-95	Up Regulation	CSRP3
ACSL6	129.16	36.4931	221.826	6.07858	2.60373	1.03e-95	9.18e-95	Up Regulation	ACSL6
CLIC6	43.0924	0.37969	85.8052	225.987	7.8201	1.97e-95	1.74e-94	Up Regulation	CLIC6
LOC124417095	158.139	264.297	51.9814	0.196678	-2.34609	5.28e-95	4.67e-94	Down Regulation	LOC124417095
PRX	69.4808	8.92828	130.033	14.5642	3.86435	7.29e-95	6.44e-94	Up Regulation	PRX
TPMT	452.969	730.638	175.3	0.239927	-2.05933	1.25e-94	1.1e-93	Down Regulation	TPMT
IL23R	345.685	595.243	96.1275	0.161493	-2.63046	1.77e-94	1.56e-93	Down Regulation	IL23R
DNA2	399.364	649.228	149.501	0.230275	-2.11857	2.05e-94	1.81e-93	Down Regulation	DNA2
C1HXORF59	46.4017	1.32654	91.4769	68.959	6.10767	3.94e-94	3.46e-93	Up Regulation	C1HXORF59
GBX2	200.76	76.843	324.677	4.2252	2.07902	5.66e-94	4.97e-93	Up Regulation	GBX2
ASB2	45.8815	1.09463	90.6683	82.8303	6.37209	7.96e-94	6.97e-93	Up Regulation	ASB2
LOC107053028	174.298	62.6519	285.943	4.564	2.1903	1.07e-93	9.32e-93	Up Regulation	LOC107053028
C9ORF58	50.0196	0.703887	99.3353	141.124	7.14082	2.22e-93	1.94e-92	Up Regulation	C9ORF58
B3GNT9	369.379	610.139	128.618	0.210802	-2.24604	2.75e-93	2.4e-92	Down Regulation	B3GNT9
LOC121109235	94.4287	16.2627	172.595	10.6129	3.40775	3.23e-93	2.82e-92	Up Regulation	LOC121109235
EXOSC2	424.705	696.454	152.956	0.219621	-2.18691	4.28e-93	3.72e-92	Down Regulation	EXOSC2
MAOA	41.9596	0.3389	83.5803	246.622	7.94616	4.86e-93	4.23e-92	Up Regulation	MAOA
BTN1A1	200.482	333.083	67.8815	0.203798	-2.29479	7.2e-93	6.26e-92	Down Regulation	BTN1A1
C10orf90	171.148	280.979	61.3159	0.218222	-2.19613	1.06e-92	9.18e-92	Down Regulation	C10orf90
LOC121106448	188.984	72.2429	305.725	4.23191	2.08131	2.03e-92	1.76e-91	Up Regulation	LOC121106448
FAM19A4	43.3174	0.593052	86.0418	145.083	7.18074	3.83e-92	3.3e-91	Up Regulation	FAM19A4
HAPLN3	131.263	33.6731	228.854	6.79633	2.76476	5.19e-92	4.46e-91	Up Regulation	HAPLN3
XAF1	141.242	238.289	44.195	0.185468	-2.43076	1.7e-91	1.46e-90	Down Regulation	XAF1
NFASC	52.8907	1.57071	104.211	66.3462	6.05194	2.39e-91	2.04e-90	Up Regulation	NFASC
MECR	197.156	74.518	319.794	4.29149	2.10148	2.7e-91	2.31e-90	Up Regulation	MECR
ALKBH1	142.044	244.495	39.5933	0.161939	-2.62647	5.19e-91	4.41e-90	Down Regulation	ALKBH1
GLTSCR1L	244.069	396.497	91.6416	0.231128	-2.11324	5.5e-91	4.66e-90	Down Regulation	GLTSCR1L
ARHGAP6	72.2533	10.7134	133.793	12.4884	3.64251	6.51e-91	5.52e-90	Up Regulation	ARHGAP6
FZD2	132.752	41.1865	224.318	5.44639	2.4453	1.85e-90	1.56e-89	Up Regulation	FZD2
TMEM196	74.1847	136.421	11.9486	0.0875864	-3.51315	2.28e-90	1.91e-89	Down Regulation	TMEM196
CXXC5	174.231	300.077	48.3846	0.161241	-2.63271	2.59e-90	2.17e-89	Down Regulation	CXXC5
AREG	39.8739	0.190637	79.5571	417.323	8.70502	3.88e-90	3.25e-89	Up Regulation	AREG
JAG2	169.251	52.4125	286.089	5.45841	2.44848	3.93e-90	3.29e-89	Up Regulation	JAG2
EVI2A	83.7233	151.782	15.6643	0.103203	-3.27645	3.98e-90	3.33e-89	Down Regulation	EVI2A
APC2	161.193	42.7924	279.594	6.53374	2.70791	4.09e-90	3.42e-89	Up Regulation	APC2
KIF20AL	106.078	26.6984	185.457	6.94639	2.79626	4.4e-90	3.67e-89	Up Regulation	KIF20AL
LOC121106759	103.219	181.582	24.8555	0.136883	-2.86898	4.64e-90	3.87e-89	Down Regulation	LOC121106759
CYP3A5	89.3188	18.408	160.23	8.70435	3.12174	5.28e-90	4.4e-89	Up Regulation	CYP3A5
TNIP3	173.984	292.983	54.9859	0.187676	-2.41368	1.27e-89	1.05e-88	Down Regulation	TNIP3
LAPTM4B	78.7188	2.23497	155.203	69.4428	6.11775	1.48e-89	1.23e-88	Up Regulation	LAPTM4B
MRPL46	384.904	620.008	149.8	0.241609	-2.04925	1.97e-89	1.63e-88	Down Regulation	MRPL46
LOC124418404	172.842	64.1582	281.526	4.38799	2.13356	7.39e-89	6.07e-88	Up Regulation	LOC124418404
IFI27L2	168.194	52.169	284.219	5.44804	2.44574	1.36e-88	1.12e-87	Up Regulation	IFI27L2
EFCAB11	77.226	13.7286	140.723	10.2504	3.35761	3.04e-88	2.48e-87	Up Regulation	EFCAB11
FZD5	59.6899	6.25643	113.123	18.0811	4.17641	3.69e-88	3.01e-87	Up Regulation	FZD5
METTL21A	209.888	352.364	67.4124	0.191315	-2.38598	3.79e-88	3.09e-87	Down Regulation	METTL21A
PIEZO2	63.1553	1.93686	124.374	64.2141	6.00482	4.39e-88	3.58e-87	Up Regulation	PIEZO2
LOC415787	190.341	75.0384	305.643	4.07316	2.02615	8.21e-88	6.67e-87	Up Regulation	LOC415787
PDK4	72.067	10.6534	133.481	12.5294	3.64724	1.15e-87	9.35e-87	Up Regulation	PDK4
LOC100858131	72.4901	11.801	133.179	11.2854	3.49639	1.35e-87	1.1e-86	Up Regulation	LOC100858131
TADA2A	180.625	291.605	69.646	0.238837	-2.0659	2.2e-87	1.78e-86	Down Regulation	TADA2A
ZMAT4	47.0527	2.24665	91.8587	40.8871	5.35357	4.34e-87	3.5e-86	Up Regulation	ZMAT4
CADM3	170.266	45.1046	295.427	6.54982	2.71146	8.31e-87	6.67e-86	Up Regulation	CADM3
FAM134B	62.6631	0.845167	124.481	147.286	7.20247	9.55e-87	7.66e-86	Up Regulation	FAM134B
PCYT1B	46.7186	1.32311	92.114	69.6194	6.12142	1.57e-86	1.26e-85	Up Regulation	PCYT1B
LOC112530987	193.459	67.1974	319.721	4.75794	2.25034	2.23e-86	1.78e-85	Up Regulation	LOC112530987
XYLB	170.137	276.351	63.9227	0.231309	-2.1121	2.71e-86	2.16e-85	Down Regulation	XYLB
TBC1D30	173.177	66.8533	279.5	4.1808	2.06378	2.9e-86	2.31e-85	Up Regulation	TBC1D30
DBF4B	90.5831	161.041	20.1256	0.124972	-3.00032	3.21e-86	2.55e-85	Down Regulation	DBF4B
LOC769486	146.408	1.5746	291.241	184.961	7.53108	3.53e-86	2.81e-85	Up Regulation	LOC769486
SYPL2	122.477	36.7919	208.162	5.65783	2.50025	3.8e-86	3.02e-85	Up Regulation	SYPL2
SLC16A9	52.1153	3.97536	100.255	25.2191	4.65645	8.3e-86	6.56e-85	Up Regulation	SLC16A9
FPGS	118.402	201.862	34.9418	0.173097	-2.53034	1.28e-85	1.01e-84	Down Regulation	FPGS
GPX8	172.365	284.011	60.7187	0.21379	-2.22573	5.74e-85	4.5e-84	Down Regulation	GPX8
KCNMB2	48.649	95.5543	1.74359	0.0182471	-5.77619	5.97e-85	4.68e-84	Down Regulation	KCNMB2
IKBKE	79.7901	144.418	15.1626	0.104991	-3.25166	7.99e-85	6.23e-84	Down Regulation	IKBKE
SYT1	60.559	7.54709	113.571	15.0483	3.91153	1.06e-84	8.26e-84	Up Regulation	SYT1
LOC107051453	139.137	231.168	47.1052	0.20377	-2.29499	1.12e-84	8.69e-84	Down Regulation	LOC107051453
HOMER2	96.9917	13.1113	180.872	13.7951	3.78609	1.4e-84	1.09e-83	Up Regulation	HOMER2
GRIK4	51.7566	4.44431	99.069	22.2912	4.4784	2.1e-84	1.62e-83	Up Regulation	GRIK4
MUC4	146.232	241.786	50.679	0.209603	-2.25427	2.16e-84	1.66e-83	Down Regulation	MUC4
HFM1	146.256	51.1786	241.333	4.7155	2.23741	4.22e-84	3.25e-83	Up Regulation	HFM1
ELAPOR1	97.8263	25.7434	169.909	6.60011	2.72249	8.91e-84	6.86e-83	Up Regulation	ELAPOR1
RELN	105.235	7.86105	202.608	25.7737	4.68783	1.29e-83	9.88e-83	Up Regulation	RELN
SNX21	116.318	201.044	31.5925	0.157143	-2.66985	1.35e-83	1.04e-82	Down Regulation	SNX21
LOC776173	136.131	39.1915	233.07	5.94695	2.57215	1.91e-83	1.46e-82	Up Regulation	LOC776173
CHGA	88.3791	6.56367	170.194	25.9298	4.69654	2.33e-83	1.79e-82	Up Regulation	CHGA
ENDOG	182.482	302.206	62.7579	0.207666	-2.26766	3.77e-83	2.89e-82	Down Regulation	ENDOG
LOC427882	163.949	61.1895	266.709	4.35873	2.12391	5.13e-83	3.92e-82	Up Regulation	LOC427882
AP3B2	61.0566	113.912	8.20068	0.0719911	-3.79604	3.72e-82	2.83e-81	Down Regulation	AP3B2
SERINC4	187.63	64.7314	310.529	4.79719	2.26219	5.82e-82	4.41e-81	Up Regulation	SERINC4
CNGA4	74.8409	14.4721	135.21	9.34277	3.22385	1.49e-81	1.12e-80	Up Regulation	CNGA4
LOC769329	101.979	176.183	27.775	0.157649	-2.66521	2.2e-81	1.66e-80	Down Regulation	LOC769329
PI15	43.7834	0.296526	87.2703	294.309	8.20119	2.58e-81	1.94e-80	Up Regulation	PI15
GPR37	54.0062	5.24839	102.764	19.5801	4.29132	2.64e-81	1.99e-80	Up Regulation	GPR37
SLC31A2	170.536	60.4829	280.589	4.63914	2.21386	4.15e-81	3.12e-80	Up Regulation	SLC31A2
FAM83H	139.985	231.411	48.5592	0.20984	-2.25264	6.25e-81	4.69e-80	Down Regulation	FAM83H
CHTF8	101.867	178.799	24.9352	0.139459	-2.84209	7.31e-81	5.48e-80	Down Regulation	CHTF8
IRS2	93.2791	24.2542	162.304	6.69178	2.74239	1.66e-80	1.24e-79	Up Regulation	IRS2
KLHL42	135.66	47.4218	223.899	4.72143	2.23922	2.63e-80	1.96e-79	Up Regulation	KLHL42
LMO1	204.493	331.657	77.3285	0.233158	-2.10062	4.08e-80	3.04e-79	Down Regulation	LMO1
RHBG	97.875	169.221	26.5294	0.156774	-2.67324	5.05e-80	3.75e-79	Down Regulation	RHBG
RSPH3	58.8624	7.67841	110.046	14.3319	3.84116	5.1e-80	3.79e-79	Up Regulation	RSPH3
HOXC13	57.1801	1.19515	113.165	94.6871	6.5651	6.93e-80	5.14e-79	Up Regulation	HOXC13
REEP1	146.12	238.665	53.5758	0.224481	-2.15533	7.43e-80	5.51e-79	Down Regulation	REEP1
ESAM	44.1571	2.33124	85.983	36.883	5.20489	7.66e-80	5.67e-79	Up Regulation	ESAM
SATB1	166.616	267.548	65.6851	0.245508	-2.02616	9.55e-80	7.06e-79	Down Regulation	SATB1
RASGRP3	99.4223	172.37	26.4742	0.153589	-2.70285	1.34e-79	9.85e-79	Down Regulation	RASGRP3
AASS	35.4496	0.190637	70.7085	370.906	8.53491	1.67e-79	1.23e-78	Up Regulation	AASS
LOC430910	165.991	265.906	66.0747	0.248489	-2.00875	3.54e-79	2.6e-78	Down Regulation	LOC430910
KAZALD1	48.9844	0.72396	97.2447	134.323	7.06957	3.65e-79	2.68e-78	Up Regulation	KAZALD1
CR1	49.4268	4.45563	94.3979	21.1862	4.40505	3.75e-79	2.75e-78	Up Regulation	CR1
ANKS4B	76.7297	16.1575	137.302	8.49772	3.08708	8.93e-79	6.52e-78	Up Regulation	ANKS4B
LOC121108945	71.9467	12.5744	131.319	10.4434	3.38451	9.64e-79	7.04e-78	Up Regulation	LOC121108945
RND2	59.0392	0.786588	117.292	149.115	7.22028	1.21e-78	8.79e-78	Up Regulation	RND2
JPH3	126.414	211.151	41.6759	0.197375	-2.34099	1.21e-78	8.82e-78	Down Regulation	JPH3
TCF7	99.8141	27.9749	171.653	6.13599	2.6173	1.99e-78	1.45e-77	Up Regulation	TCF7
KCNJ4	92.859	161.911	23.8067	0.147035	-2.76577	2.61e-78	1.9e-77	Down Regulation	KCNJ4
WDR27	68.09	11.6968	124.483	10.6425	3.41177	2.68e-78	1.94e-77	Up Regulation	WDR27
HIST1H2B7	133.197	45.8491	220.545	4.81024	2.26611	5.53e-78	4e-77	Up Regulation	HIST1H2B7
FCN3	40.0059	1.42041	78.5913	55.3299	5.78999	5.62e-78	4.06e-77	Up Regulation	FCN3
TPD52L1	72.9157	9.10994	136.721	15.0079	3.90765	2e-77	1.44e-76	Up Regulation	TPD52L1
IGFBP7	111.971	26.718	197.224	7.38169	2.88395	2.25e-77	1.62e-76	Up Regulation	IGFBP7
CHRNB2	162.957	45.4268	280.486	6.17447	2.62632	2.71e-77	1.94e-76	Up Regulation	CHRNB2
SLC22A16	36.8983	0.771686	73.0249	94.6304	6.56423	3.11e-77	2.23e-76	Up Regulation	SLC22A16
RAMP3	185.231	36.169	334.294	9.24256	3.20829	3.33e-77	2.38e-76	Up Regulation	RAMP3
SULT1B	216.283	77.9326	354.633	4.5505	2.18603	4.05e-77	2.9e-76	Up Regulation	SULT1B
CLGN	40.3483	1.75665	78.94	44.9378	5.48986	5e-77	3.57e-76	Up Regulation	CLGN
PNAT3	137.715	229.103	46.3278	0.202214	-2.30604	7.05e-77	5.04e-76	Down Regulation	PNAT3
IQUB	81.1981	19.0522	143.344	7.52376	2.91145	1.57e-76	1.12e-75	Up Regulation	IQUB
TDO2	84.4811	20.8159	148.146	7.11697	2.83126	1.79e-76	1.27e-75	Up Regulation	TDO2
LOC107053870	98.9984	177.654	20.3431	0.11451	-3.12646	1.86e-76	1.32e-75	Down Regulation	LOC107053870
HS3ST1	33.5915	0.177769	67.0052	376.924	8.55813	2.11e-76	1.5e-75	Up Regulation	HS3ST1
TSPOAP1	131.045	216.147	45.9437	0.212558	-2.23407	9.64e-76	6.8e-75	Down Regulation	TSPOAP1
PPM1H	120.756	16.9329	224.58	13.2629	3.72933	1.12e-75	7.87e-75	Up Regulation	PPM1H
FAM163A	41.0777	0.530215	81.6252	153.947	7.26629	1.72e-75	1.21e-74	Up Regulation	FAM163A
ACKR4	93.2857	163.957	22.6143	0.137928	-2.85801	1.92e-75	1.35e-74	Down Regulation	ACKR4
LOC121108875	177.562	295.362	59.7618	0.202334	-2.30519	2.3e-75	1.62e-74	Down Regulation	LOC121108875
MYOZ2	47.7712	2.46731	93.075	37.7232	5.23738	2.39e-75	1.68e-74	Up Regulation	MYOZ2
CLIP4	71.4695	14.486	128.453	8.86739	3.14851	3.49e-75	2.44e-74	Up Regulation	CLIP4
C11orf70	119.324	40.1997	198.448	4.93656	2.30351	5.43e-75	3.8e-74	Up Regulation	C11orf70
SHH	64.7251	11.8415	117.609	9.93194	3.31208	6.82e-75	4.77e-74	Up Regulation	SHH
SMPD3	102.402	31.0065	173.798	5.60519	2.48676	1.69e-74	1.17e-73	Up Regulation	SMPD3
TSPAN8	40.5493	2.02903	79.0695	38.9692	5.28426	1.84e-74	1.27e-73	Up Regulation	TSPAN8
REPS2	52.6445	5.9605	99.3285	16.6645	4.0587	2.01e-74	1.39e-73	Up Regulation	REPS2
DGKG	43.8157	2.98482	84.6467	28.359	4.82574	2.08e-74	1.44e-73	Up Regulation	DGKG
PKD2L1	59.9616	2.19031	117.733	53.7517	5.74824	2.76e-74	1.91e-73	Up Regulation	PKD2L1
NELL2	35.7448	0.779196	70.7105	90.748	6.50379	5.36e-74	3.7e-73	Up Regulation	NELL2
POU4F1L	83.529	17.5896	149.468	8.49757	3.08705	5.59e-74	3.85e-73	Up Regulation	POU4F1L
ERICH5	130.688	47.561	213.815	4.49559	2.16851	5.67e-74	3.91e-73	Up Regulation	ERICH5
DRC1	50.4745	5.86565	95.0833	16.2102	4.01883	6.49e-74	4.47e-73	Up Regulation	DRC1
LOC121106432	86.5629	152.047	21.0791	0.138636	-2.85063	7.29e-74	5.02e-73	Down Regulation	LOC121106432
SPI1	75.5755	142.772	8.37917	0.0586892	-4.09076	8.79e-74	6.04e-73	Down Regulation	SPI1
LOC395551	187.666	325.678	49.6537	0.152463	-2.71347	1.56e-73	1.07e-72	Down Regulation	LOC395551
LCP1	161.6	59.5551	263.645	4.42692	2.1463	1.77e-73	1.21e-72	Up Regulation	LCP1
ZNF469	1115.53	1976.51	254.544	0.128785	-2.95697	1.83e-73	1.25e-72	Down Regulation	ZNF469
SELENOI2	66.8976	12.9621	120.833	9.32205	3.22065	2.05e-73	1.4e-72	Up Regulation	SELENOI2
BHMT2	41.5678	2.76657	80.369	29.0501	4.86047	2.49e-73	1.7e-72	Up Regulation	BHMT2
DSCAML1	59.0225	9.30652	108.738	11.6841	3.54648	2.91e-73	1.99e-72	Up Regulation	DSCAML1
NRN1	43.2563	3.13225	83.3803	26.62	4.73444	3.05e-73	2.08e-72	Up Regulation	NRN1
LOC112532697	61.3015	10.0241	112.579	11.2308	3.48939	3.6e-73	2.45e-72	Up Regulation	LOC112532697
SXPH	143.96	55.8425	232.078	4.15595	2.05518	3.76e-73	2.55e-72	Up Regulation	SXPH
POU3F2	78.0385	17.9617	138.115	7.68942	2.94288	4e-73	2.72e-72	Up Regulation	POU3F2
CPM	108.075	34.7287	181.42	5.22392	2.38513	1.19e-72	8.06e-72	Up Regulation	CPM
HIST1H2A4L4	133.135	48.4795	217.791	4.49244	2.1675	2.33e-72	1.58e-71	Up Regulation	HIST1H2A4L4
CAMKMT	88.6029	152.691	24.5146	0.16055	-2.63891	3.17e-72	2.14e-71	Down Regulation	CAMKMT
MTAP	81.2622	142.255	20.2691	0.142484	-2.81113	4.1e-72	2.76e-71	Down Regulation	MTAP
UNC79	91.3627	20.6382	162.087	7.85373	2.97338	1.1e-71	7.36e-71	Up Regulation	UNC79
PPP4R4	33.0116	0.533306	65.49	122.8	6.94017	1.37e-71	9.19e-71	Up Regulation	PPP4R4
PRAG1	50.2797	2.80821	97.7512	34.809	5.12139	1.71e-71	1.14e-70	Up Regulation	PRAG1
KANK1	270.87	439.096	102.644	0.233763	-2.09688	1.86e-71	1.24e-70	Down Regulation	KANK1
ITGA8	138.248	53.8511	222.646	4.13447	2.0477	3.57e-71	2.38e-70	Up Regulation	ITGA8
CELSR2	63.037	11.7367	114.337	9.74185	3.2842	3.65e-71	2.43e-70	Up Regulation	CELSR2
SELENOP1	80.1663	15.2474	145.085	9.51541	3.25027	4.11e-71	2.73e-70	Up Regulation	SELENOP1
RASSF7	102.553	32.6854	172.42	5.27513	2.39921	4.3e-71	2.86e-70	Up Regulation	RASSF7
RUBCNL	42.5784	3.35731	81.7995	24.3646	4.60672	4.58e-71	3.04e-70	Up Regulation	RUBCNL
EME1	142.355	228.794	55.9156	0.244392	-2.03273	4.81e-71	3.19e-70	Down Regulation	EME1
L3MBTL1	75.6946	138.489	12.9003	0.0931501	-3.4243	6.55e-71	4.33e-70	Down Regulation	L3MBTL1
ENTPD8L1	78.2918	137.516	19.0678	0.138659	-2.85039	7.89e-71	5.21e-70	Down Regulation	ENTPD8L1
B3GAT1L	76.9668	18.6888	135.245	7.23669	2.85533	9.64e-71	6.36e-70	Up Regulation	B3GAT1L
MIOX	88.3586	21.5431	155.174	7.20296	2.84859	1.78e-70	1.17e-69	Up Regulation	MIOX
APEX1	115.912	191.896	39.928	0.208071	-2.26485	1.95e-70	1.28e-69	Down Regulation	APEX1
DNAH8	45.4826	4.48704	86.4782	19.2729	4.2685	2.39e-70	1.57e-69	Up Regulation	DNAH8
CFAP36	142.51	228.926	56.0944	0.245033	-2.02895	6.06e-70	3.96e-69	Down Regulation	CFAP36
NTNG2	135.341	219.131	51.5508	0.235251	-2.08773	6.72e-70	4.39e-69	Down Regulation	NTNG2
ONECUT2	51.9317	7.26198	96.6014	13.3023	3.73361	7.81e-70	5.1e-69	Up Regulation	ONECUT2
TFCP2L1	48.5802	5.57655	91.5839	16.423	4.03765	1.23e-69	8.01e-69	Up Regulation	TFCP2L1
WDR63	56.5688	9.21493	103.923	11.2776	3.49539	1.29e-69	8.37e-69	Up Regulation	WDR63
SSTR1	30.4611	0.189053	60.7331	321.248	8.32755	1.3e-69	8.49e-69	Up Regulation	SSTR1
LOC107057078	137.125	220.027	54.2223	0.246435	-2.02072	1.71e-69	1.11e-68	Down Regulation	LOC107057078
NLGN4Y	102.799	33.9971	171.601	5.04752	2.33558	2.02e-69	1.31e-68	Up Regulation	NLGN4Y
SH2D6	57.2157	9.66838	104.763	10.8356	3.43771	2.22e-69	1.44e-68	Up Regulation	SH2D6
CCKBR	41.0452	3.1609	78.9295	24.9706	4.64216	2.69e-69	1.74e-68	Up Regulation	CCKBR
KIF9	152.062	44.5358	259.589	5.82876	2.54319	2.78e-69	1.8e-68	Up Regulation	KIF9
HIST1H2B5	91.1102	13.5293	168.691	12.4686	3.64023	3.25e-69	2.1e-68	Up Regulation	HIST1H2B5
GAD2	44.4196	4.37131	84.4679	19.3232	4.27226	5.74e-69	3.7e-68	Up Regulation	GAD2
SPARCL1	184	70.3645	297.635	4.2299	2.08062	6.11e-69	3.94e-68	Up Regulation	SPARCL1
TMEM9	139.355	54.6274	224.082	4.10201	2.03633	6.29e-69	4.05e-68	Up Regulation	TMEM9
PIF1	46.5592	87.9275	5.19098	0.059037	-4.08224	7.53e-69	4.84e-68	Down Regulation	PIF1
CYSLTR1	57.2589	4.41298	110.105	24.9502	4.64098	8.66e-69	5.56e-68	Up Regulation	CYSLTR1
CYP26B1	113.875	188.577	39.1736	0.207733	-2.2672	1.03e-68	6.63e-68	Down Regulation	CYP26B1
MGLL	100.422	23.2876	177.557	7.62452	2.93065	1.73e-68	1.11e-67	Up Regulation	MGLL
FOXD1	120.903	197.481	44.3242	0.224447	-2.15555	2.19e-68	1.4e-67	Down Regulation	FOXD1
TMEM61	48.8118	6.13069	91.493	14.9238	3.89954	2.9e-68	1.85e-67	Up Regulation	TMEM61
PDE7B	1370.81	2339.59	402.025	0.171836	-2.5409	2.94e-68	1.87e-67	Down Regulation	PDE7B
LOC107055293	94.2236	159.884	28.5634	0.178651	-2.48479	4.39e-68	2.79e-67	Down Regulation	LOC107055293
CNKSR2	61.5394	6.63747	116.441	17.543	4.13282	5.13e-68	3.25e-67	Up Regulation	CNKSR2
CENPF	1230.33	1975.39	485.264	0.245655	-2.0253	6.3e-68	3.99e-67	Down Regulation	CENPF
SNAP25	40.197	2.97113	77.4228	26.0583	4.70367	1.19e-67	7.51e-67	Up Regulation	SNAP25
VSIG10	137.068	219.458	54.6783	0.249152	-2.0049	1.92e-67	1.21e-66	Down Regulation	VSIG10
LHX4	42.5361	3.67907	81.3931	22.1233	4.46749	4.66e-67	2.93e-66	Up Regulation	LHX4
TMEM268	86.1316	147.316	24.9475	0.169347	-2.56194	1.19e-66	7.43e-66	Down Regulation	TMEM268
PLCL1	62.5894	8.6653	116.514	13.446	3.7491	1.44e-66	8.98e-66	Up Regulation	PLCL1
LRP4	361.13	127.811	594.45	4.65101	2.21754	3.22e-66	2.01e-65	Up Regulation	LRP4
SGIP1	35.2395	1.943	68.5361	35.2734	5.14051	3.58e-66	2.23e-65	Up Regulation	SGIP1
PSD	126.621	48.4968	204.745	4.22183	2.07787	5.04e-66	3.13e-65	Up Regulation	PSD
LOC107049570	42.0937	0.456507	83.7309	183.417	7.51898	5.76e-66	3.57e-65	Up Regulation	LOC107049570
TPGS1	73.2191	128.01	18.4281	0.143958	-2.79628	6.41e-66	3.97e-65	Down Regulation	TPGS1
RIF1	959.084	1573.38	344.793	0.219142	-2.19006	6.58e-66	4.08e-65	Down Regulation	RIF1
GALNT9	116.359	42.9163	189.801	4.42259	2.14489	9.18e-66	5.69e-65	Up Regulation	GALNT9
LOC416924	138.881	239.022	38.7406	0.16208	-2.62522	1.11e-65	6.89e-65	Down Regulation	LOC416924
TRAF3IP2	89.6055	156.826	22.3852	0.142739	-2.80855	1.88e-65	1.16e-64	Down Regulation	TRAF3IP2
MEOX1	29.3914	0.378107	58.4046	154.466	7.27114	5.44e-65	3.34e-64	Up Regulation	MEOX1
KIAA1755	35.5684	69.2181	1.91863	0.0277187	-5.173	5.66e-65	3.48e-64	Down Regulation	KIAA1755
GPR50	59.6461	11.9827	107.309	8.9554	3.16276	6.14e-65	3.77e-64	Up Regulation	GPR50
PPARGC1A	29.4022	0.267453	58.5369	218.868	7.77392	7.29e-65	4.47e-64	Up Regulation	PPARGC1A
FOXJ1	30.6579	0.645308	60.6706	94.018	6.55486	9.11e-65	5.58e-64	Up Regulation	FOXJ1
CUNH17orf49	101.004	167.529	34.4791	0.20581	-2.28062	1.11e-64	6.8e-64	Down Regulation	CUNH17orf49
RHOF	129.323	207.127	51.5183	0.248728	-2.00736	2.06e-64	1.25e-63	Down Regulation	RHOF
CIT	746.874	1196.11	297.637	0.248837	-2.00673	2.45e-64	1.49e-63	Down Regulation	CIT
CNRIP1	34.9733	1.95178	67.9949	34.8374	5.12256	3.81e-64	2.32e-63	Up Regulation	CNRIP1
SPNS2	32.7433	1.44638	64.0402	44.2762	5.46846	4.14e-64	2.52e-63	Up Regulation	SPNS2
SOGA3	148.909	17.604	280.213	15.9176	3.99255	5.03e-64	3.06e-63	Up Regulation	SOGA3
B3GAT2	78.2906	17.9554	138.626	7.72054	2.9487	7.18e-64	4.35e-63	Up Regulation	B3GAT2
LOC121107568	5603.23	2238.56	8967.89	4.00609	2.0022	8.56e-64	5.19e-63	Up Regulation	LOC121107568
PDGFRA	69.6479	14.9098	124.386	8.34259	3.0605	1.44e-63	8.68e-63	Up Regulation	PDGFRA
ARMC7	47.1475	87.5605	6.73439	0.0769112	-3.70066	2.23e-63	1.34e-62	Down Regulation	ARMC7
C1orf167	78.1582	10.1646	146.152	14.3785	3.84585	2.29e-63	1.38e-62	Up Regulation	C1orf167
TMC7	70.9708	124.05	17.8921	0.144233	-2.79352	4.55e-63	2.73e-62	Down Regulation	TMC7
ITGB6	78.6376	22.3749	134.9	6.02909	2.59194	6.72e-63	4.03e-62	Up Regulation	ITGB6
KCNG3	35.3851	2.28945	68.4808	29.9114	4.90263	9.05e-63	5.43e-62	Up Regulation	KCNG3
CCL20	50.467	92.7061	8.22779	0.0887513	-3.49409	9.46e-63	5.67e-62	Down Regulation	CCL20
VIPR1	29.7301	0.733644	58.7266	80.0478	6.32279	9.71e-63	5.82e-62	Up Regulation	VIPR1
LOC107055104	38.9774	3.4254	74.5294	21.7579	4.44347	1.05e-62	6.27e-62	Up Regulation	LOC107055104
LOC100859084	852.162	302.34	1401.99	4.63712	2.21323	1.31e-62	7.84e-62	Up Regulation	LOC100859084
CERKL	138.743	49.6325	227.854	4.59081	2.19875	2.21e-62	1.32e-61	Up Regulation	CERKL
CACNG4	37.1431	0.46754	73.8186	157.887	7.30275	2.33e-62	1.39e-61	Up Regulation	CACNG4
CDKN3	256.625	412.483	100.766	0.244293	-2.03332	3.04e-62	1.81e-61	Down Regulation	CDKN3
DCX	357.441	574.091	140.792	0.245243	-2.02772	3.08e-62	1.83e-61	Down Regulation	DCX
IGSF9B	306.142	7.58837	604.696	79.6872	6.31628	4.84e-62	2.87e-61	Up Regulation	IGSF9B
MFAP3L	30.48	0.902161	60.0578	66.571	6.05682	5.04e-62	2.99e-61	Up Regulation	MFAP3L
ZC3H12D	39.121	3.77377	74.4683	19.7331	4.30255	6.71e-62	3.97e-61	Up Regulation	ZC3H12D
ADAMTS17	170.728	51.3048	290.152	5.65546	2.49964	7.32e-62	4.33e-61	Up Regulation	ADAMTS17
RGCC	38.1666	3.08597	73.2472	23.7355	4.56898	8.12e-62	4.8e-61	Up Regulation	RGCC
KCNB2	211.218	356.908	65.5281	0.183599	-2.44537	1.06e-61	6.27e-61	Down Regulation	KCNB2
LOC124417243	105.58	37.9813	173.178	4.55957	2.1889	1.18e-61	6.96e-61	Up Regulation	LOC124417243
DNAH9	48.2104	7.7031	88.7176	11.5171	3.52571	2.94e-61	1.72e-60	Up Regulation	DNAH9
INO80D	446.355	764.096	128.614	0.168322	-2.5707	5.73e-61	3.35e-60	Down Regulation	INO80D
EDAR	26.7914	0.148263	53.4345	360.404	8.49347	5.89e-61	3.44e-60	Up Regulation	EDAR
CCDC3	26.7494	0.148263	53.3505	359.837	8.4912	6.27e-61	3.66e-60	Up Regulation	CCDC3
LAMA2	77.6708	133.227	22.115	0.165995	-2.59079	6.81e-61	3.97e-60	Down Regulation	LAMA2
LOC121106922	47.1093	7.48409	86.7344	11.5892	3.53471	1.65e-60	9.57e-60	Up Regulation	LOC121106922
HIST1H2B8	52.8146	9.8017	95.8275	9.77662	3.28934	2.06e-60	1.19e-59	Up Regulation	HIST1H2B8
SLC16A13	63.798	3.95534	123.641	31.2592	4.96621	2.16e-60	1.25e-59	Up Regulation	SLC16A13
SPTBN5	56.003	8.62123	103.385	11.9919	3.58399	2.67e-60	1.54e-59	Up Regulation	SPTBN5
AOAH	46.7312	6.62842	86.8339	13.1002	3.71152	3.94e-60	2.27e-59	Up Regulation	AOAH
WNT3A	32.507	1.86127	63.1528	33.93	5.08449	4.06e-60	2.34e-59	Up Regulation	WNT3A
UNC13A	33.036	0.408961	65.6631	160.561	7.32697	4.18e-60	2.41e-59	Up Regulation	UNC13A
COL12A1	8150.92	13469.3	2832.54	0.210296	-2.2495	4.28e-60	2.46e-59	Down Regulation	COL12A1
CBX2	34.3769	2.55897	66.1949	25.8678	4.69308	4.61e-60	2.65e-59	Up Regulation	CBX2
ALDH3B1	105.019	38.5977	171.441	4.44174	2.15112	6.32e-60	3.63e-59	Up Regulation	ALDH3B1
ISM1	65.1681	15.8738	114.462	7.21077	2.85015	9.84e-60	5.64e-59	Up Regulation	ISM1
F5	119.117	46.895	191.339	4.08015	2.02862	1.09e-59	6.24e-59	Up Regulation	F5
GRHL1	113.479	43.2742	183.684	4.24465	2.08565	2.31e-59	1.32e-58	Up Regulation	GRHL1
LGI2	293.392	110.545	476.239	4.3081	2.10705	2.41e-59	1.37e-58	Up Regulation	LGI2
LRP1B	28.0776	0.669462	55.4857	82.8811	6.37297	2.47e-59	1.41e-58	Up Regulation	LRP1B
CYP1A1	40.7411	4.77464	76.7075	16.0656	4.0059	4.41e-59	2.5e-58	Up Regulation	CYP1A1
DMA	176.756	68.1284	285.383	4.18891	2.06657	7.51e-59	4.25e-58	Up Regulation	DMA
LYPD1	114.025	182.931	45.1192	0.246646	-2.01948	9.6e-59	5.43e-58	Down Regulation	LYPD1
SLC2A5	77.1947	22.9915	131.398	5.71506	2.51477	1.37e-58	7.71e-58	Up Regulation	SLC2A5
MIPOL1	56.9503	11.882	102.019	8.58596	3.10198	1.43e-58	8.03e-58	Up Regulation	MIPOL1
BG1	33.3158	1.7603	64.8714	36.8524	5.20369	1.68e-58	9.44e-58	Up Regulation	BG1
TESC	57.2601	9.00998	105.51	11.7104	3.54972	2.41e-58	1.35e-57	Up Regulation	TESC
GDNF	51.1655	92.9056	9.42539	0.101451	-3.30114	5.88e-58	3.28e-57	Down Regulation	GDNF
HTR3A	100.391	37.0289	163.753	4.42231	2.1448	6.17e-58	3.44e-57	Up Regulation	HTR3A
TBXAS1	81.6054	25.804	137.407	5.32501	2.41278	1.22e-57	6.75e-57	Up Regulation	TBXAS1
LOC101749151	30.2326	1.5054	58.9598	39.1655	5.29151	1.47e-57	8.16e-57	Up Regulation	LOC101749151
WSCD1	98.943	35.8309	162.055	4.52277	2.17721	1.63e-57	9.04e-57	Up Regulation	WSCD1
CYYR1	36.9504	70.3011	3.59959	0.0512024	-4.28764	1.73e-57	9.59e-57	Down Regulation	CYYR1
ACOD1L	27.1503	0.720852	53.5798	74.3284	6.21584	3.62e-57	2e-56	Up Regulation	ACOD1L
ARL2	71.8271	20.7796	122.875	5.91323	2.56395	3.88e-57	2.14e-56	Up Regulation	ARL2
LOC422929	36.5079	3.62071	69.3951	19.1662	4.26049	4.03e-57	2.22e-56	Up Regulation	LOC422929
LOC121108242	73.4862	125.255	21.7174	0.173385	-2.52795	4.62e-57	2.54e-56	Down Regulation	LOC121108242
LOC107055126	25.9138	0.308244	51.5193	167.138	7.3849	4.98e-57	2.74e-56	Up Regulation	LOC107055126
CORO6	43.5292	6.68071	80.3777	12.0313	3.58872	5.15e-57	2.83e-56	Up Regulation	CORO6
CDC6	107.656	178.9	36.4116	0.203531	-2.29668	5.62e-57	3.09e-56	Down Regulation	CDC6
SP7	48.7057	2.91391	94.4975	32.4299	5.01925	6.72e-57	3.68e-56	Up Regulation	SP7
LOC107052159	41.9174	77.9887	5.84613	0.0749613	-3.73771	6.82e-57	3.74e-56	Down Regulation	LOC107052159
C15orf62	41.3254	77.1022	5.54861	0.0719643	-3.79657	7.41e-57	4.06e-56	Down Regulation	C15orf62
HBEGF	58.2809	13.5635	102.998	7.59375	2.92481	7.91e-57	4.34e-56	Up Regulation	HBEGF
NEFH	49.015	4.36723	93.6627	21.4467	4.42268	1.31e-56	7.14e-56	Up Regulation	NEFH
NPL	25.5323	0.359634	50.7049	140.99	7.13945	1.62e-56	8.81e-56	Up Regulation	NPL
LOC101748436	35.8232	3.3551	68.2913	20.3545	4.34727	1.63e-56	8.89e-56	Up Regulation	LOC101748436
SERPINB5	36.1537	3.26743	69.04	21.1297	4.4012	2.25e-56	1.22e-55	Up Regulation	SERPINB5
TERB1	60.2159	14.8656	105.566	7.10138	2.8281	3.48e-56	1.89e-55	Up Regulation	TERB1
FAT2	47.476	8.51188	86.44	10.1552	3.34415	3.55e-56	1.92e-55	Up Regulation	FAT2
SH3BGR	29.7798	1.46145	58.0982	39.7538	5.31302	3.99e-56	2.16e-55	Up Regulation	SH3BGR
ACHE	35.9991	3.82745	68.1707	17.811	4.15469	4e-56	2.16e-55	Up Regulation	ACHE
SCN2A	33.3933	2.98996	63.7967	21.337	4.41529	5.77e-56	3.12e-55	Up Regulation	SCN2A
XK	111.279	28.7426	193.816	6.74318	2.75343	6.26e-56	3.38e-55	Up Regulation	XK
PSMC3IP	222.039	369.706	74.3719	0.201165	-2.31355	6.88e-56	3.71e-55	Down Regulation	PSMC3IP
FAM124A	30.9205	1.86703	59.974	32.1227	5.00552	7.68e-56	4.13e-55	Up Regulation	FAM124A
EXTL1	36.4085	3.61689	69.2001	19.1325	4.25795	9.7e-56	5.21e-55	Up Regulation	EXTL1
QRFPR	34.5241	3.24222	65.8061	20.2966	4.34317	1.8e-55	9.65e-55	Up Regulation	QRFPR
OPN4-1	44.8846	7.186	82.5833	11.4922	3.52259	1.83e-55	9.79e-55	Up Regulation	OPN4-1
UBXN11	44.8309	6.69595	82.9658	12.3905	3.63116	2.3e-55	1.23e-54	Up Regulation	UBXN11
TGM6	65.7201	18.6195	112.821	6.05927	2.59914	3.49e-55	1.86e-54	Up Regulation	TGM6
MANSC1	31.5463	2.16511	60.9275	28.1406	4.81458	4.68e-55	2.5e-54	Up Regulation	MANSC1
ZBBX	23.9795	0.189053	47.77	252.68	7.98117	7.99e-55	4.25e-54	Up Regulation	ZBBX
CHRNA9	25.3377	0.386644	50.2887	130.065	7.02309	1.08e-54	5.71e-54	Up Regulation	CHRNA9
HIST1H3A	54.8152	5.86059	103.77	17.7063	4.14619	1.28e-54	6.79e-54	Up Regulation	HIST1H3A
HTR2B	49.0899	88.7051	9.47468	0.106811	-3.22687	1.43e-54	7.59e-54	Down Regulation	HTR2B
APCDD1	41.7492	6.06975	77.4287	12.7565	3.67316	1.86e-54	9.83e-54	Up Regulation	APCDD1
LOC422928	34.1324	65.08	3.18482	0.0489371	-4.35293	2.03e-54	1.07e-53	Down Regulation	LOC422928
SPATA18	161.482	44.2842	278.679	6.29297	2.65374	4.77e-54	2.51e-53	Up Regulation	SPATA18
DPY19L3	172.125	279.532	64.7168	0.231518	-2.1108	5.87e-54	3.08e-53	Down Regulation	DPY19L3
WDR17	43.6914	7.40827	79.9745	10.7953	3.43233	9.23e-54	4.83e-53	Up Regulation	WDR17
IQCM	74.9946	22.9935	126.996	5.5231	2.46548	1.06e-53	5.52e-53	Up Regulation	IQCM
PRKACA	26.2045	0.741748	51.6673	69.6562	6.12218	1.26e-53	6.56e-53	Up Regulation	PRKACA
FKBP1B	40.5068	5.95716	75.0563	12.5993	3.65528	1.3e-53	6.76e-53	Up Regulation	FKBP1B
TMEM158	395.822	635.434	156.209	0.245831	-2.02426	2.16e-53	1.13e-52	Down Regulation	TMEM158
TDH	76.1459	24.8814	127.41	5.12072	2.35635	2.39e-53	1.25e-52	Up Regulation	TDH
GALNT3	154.152	46.7497	261.554	5.59476	2.48408	3.97e-53	2.06e-52	Up Regulation	GALNT3
KIAA1328	351.938	563.83	140.047	0.248385	-2.00935	4.64e-53	2.4e-52	Down Regulation	KIAA1328
TF	66.5858	14.9383	118.233	7.91478	2.98455	8.76e-53	4.53e-52	Up Regulation	TF
PENK	260.53	424.325	96.7349	0.227974	-2.13306	9.7e-53	5.01e-52	Down Regulation	PENK
TMEM132D	24.377	0.530215	48.2238	90.9514	6.50702	1.74e-52	8.96e-52	Up Regulation	TMEM132D
TCP11	54.8165	97.4759	12.1572	0.12472	-3.00323	1.82e-52	9.37e-52	Down Regulation	TCP11
DEF6	81.4649	135.574	27.356	0.20178	-2.30915	2.04e-52	1.05e-51	Down Regulation	DEF6
COL2A1	41.3149	1.29972	81.3301	62.5752	5.96752	2.75e-52	1.41e-51	Up Regulation	COL2A1
MYO1A	27.7189	1.27665	54.1611	42.4243	5.40682	3.35e-52	1.71e-51	Up Regulation	MYO1A
ARAP3	26.6208	1.12438	52.1172	46.3517	5.53455	3.66e-52	1.88e-51	Up Regulation	ARAP3
NME1	47.2341	9.66191	84.8062	8.77738	3.13379	3.69e-52	1.89e-51	Up Regulation	NME1
TBXT	45.6981	8.51815	82.878	9.72959	3.28238	4.15e-52	2.12e-51	Up Regulation	TBXT
RHOV	30.0703	2.40579	57.7349	23.9983	4.58486	4.4e-52	2.25e-51	Up Regulation	RHOV
SLC4A9	23.549	0.309827	46.7882	151.014	7.23854	5.02e-52	2.56e-51	Up Regulation	SLC4A9
SLC16A12	33.2588	3.50339	63.0142	17.9866	4.16885	5.73e-52	2.92e-51	Up Regulation	SLC16A12
CRABP1	28.781	1.78303	55.779	31.2833	4.96732	8.1e-52	4.12e-51	Up Regulation	CRABP1
HIST1H46L2	103.573	38.6495	168.496	4.35957	2.12419	1.23e-51	6.25e-51	Up Regulation	HIST1H46L2
SLC2A6	150.033	253.552	46.5138	0.183449	-2.44655	1.48e-51	7.5e-51	Down Regulation	SLC2A6
ANKRD31	115.373	24.716	206.031	8.33594	3.05934	1.84e-51	9.31e-51	Up Regulation	ANKRD31
ARHGEF17	422.846	678.068	167.623	0.247207	-2.01621	2.02e-51	1.02e-50	Down Regulation	ARHGEF17
SKA1	32.9779	63.6399	2.31597	0.0363918	-4.78024	4.09e-51	2.06e-50	Down Regulation	SKA1
MGAM	31.4781	3.01289	59.9434	19.8956	4.31438	5e-51	2.52e-50	Up Regulation	MGAM
NEFM	24.3891	0.689518	48.0887	69.7426	6.12397	1.43e-50	7.16e-50	Up Regulation	NEFM
ANKRD9	103.416	25.2199	181.612	7.20115	2.84823	1.45e-50	7.22e-50	Up Regulation	ANKRD9
RBPMS2	37.297	0.190637	74.4033	390.288	8.60839	1.48e-50	7.4e-50	Up Regulation	RBPMS2
TNFRSF18	97.382	38.8601	155.904	4.01193	2.0043	1.62e-50	8.08e-50	Up Regulation	TNFRSF18
LOC101747820	53.2783	12.8661	93.6905	7.28195	2.86433	5.47e-50	2.71e-49	Up Regulation	LOC101747820
ABHD3	42.7934	8.19217	77.3946	9.44739	3.23992	6.72e-50	3.33e-49	Up Regulation	ABHD3
ESYT3	51.299	12.1802	90.4179	7.42334	2.89207	6.86e-50	3.4e-49	Up Regulation	ESYT3
DUSP23	70.7245	118.738	22.7109	0.191268	-2.38633	7.15e-50	3.54e-49	Down Regulation	DUSP23
PMFBP1	32.3234	61.1571	3.48983	0.0570634	-4.13129	7.42e-50	3.67e-49	Down Regulation	PMFBP1
ADAMTS8	46.2283	8.38404	84.0726	10.0277	3.32592	8.12e-50	4.01e-49	Up Regulation	ADAMTS8
BRINP2	44.7228	8.96107	80.4846	8.98158	3.16697	8.33e-50	4.12e-49	Up Regulation	BRINP2
ECHDC3	84.5802	142.399	26.7618	0.187936	-2.41169	9.02e-50	4.46e-49	Down Regulation	ECHDC3
ASPM	1353.86	2449.76	257.955	0.105298	-3.24745	1.88e-49	9.26e-49	Down Regulation	ASPM
HIST1H2A4L2	50.4326	12.0196	88.8457	7.39173	2.88591	3.24e-49	1.58e-48	Up Regulation	HIST1H2A4L2
ZMYND12	69.2504	22.0529	116.448	5.28038	2.40064	3.59e-49	1.75e-48	Up Regulation	ZMYND12
KCTD12	57.5162	6.28229	108.75	17.3106	4.11358	3.86e-49	1.88e-48	Up Regulation	KCTD12
ARHGAP40	36.4598	5.25992	67.6596	12.8632	3.68518	3.86e-49	1.88e-48	Up Regulation	ARHGAP40
RUNX3	21.6225	0.189053	43.0559	227.744	7.83127	4.3e-49	2.09e-48	Up Regulation	RUNX3
LOC112530086	25.383	1.17894	49.587	42.0606	5.3944	4.61e-49	2.24e-48	Up Regulation	LOC112530086
KCNJ12	311.945	533.654	90.2359	0.169091	-2.56413	6.82e-49	3.31e-48	Down Regulation	KCNJ12
LOC121106615	72.3932	24.5283	120.258	4.90283	2.29362	9.67e-49	4.69e-48	Up Regulation	LOC121106615
PCSK1	65.5863	111.087	20.0856	0.180809	-2.46746	1.25e-48	6.07e-48	Down Regulation	PCSK1
PSPH	186.544	299.368	73.7192	0.246249	-2.02181	2.28e-48	1.1e-47	Down Regulation	PSPH
CHIA	29.4582	2.22687	56.6896	25.4571	4.66999	2.61e-48	1.26e-47	Up Regulation	CHIA
GNMT	61.3057	17.7005	104.911	5.92701	2.5673	2.84e-48	1.37e-47	Up Regulation	GNMT
KCNH7	24.0969	47.3259	0.867913	0.0183391	-5.76894	2.9e-48	1.4e-47	Down Regulation	KCNH7
LIMCH1	90.9309	36.2725	145.589	4.01377	2.00496	3.8e-48	1.82e-47	Up Regulation	LIMCH1
PPP1R9A	36.068	4.85101	67.2849	13.8703	3.79393	4.28e-48	2.05e-47	Up Regulation	PPP1R9A
LYRM2	62.7332	112.966	12.5005	0.110657	-3.17583	6.63e-48	3.17e-47	Down Regulation	LYRM2
ZBTB32	93.6374	36.5067	150.768	4.12987	2.0461	1.31e-47	6.23e-47	Up Regulation	ZBTB32
AK9	26.9755	1.90214	52.0489	27.3633	4.77417	1.79e-47	8.5e-47	Up Regulation	AK9
MMP10	68.7338	125.655	11.8121	0.0940036	-3.41114	1.88e-47	8.95e-47	Down Regulation	MMP10
MILR1	96.7276	31.6235	161.832	5.11744	2.35542	4.02e-47	1.91e-46	Up Regulation	MILR1
EMCN	33.578	62.705	4.45091	0.0709818	-3.81641	6.14e-47	2.9e-46	Down Regulation	EMCN
SOX7	73.7334	121.357	26.1097	0.215148	-2.2166	1.83e-46	8.59e-46	Down Regulation	SOX7
KREMEN1	63.4426	19.987	106.898	5.3484	2.41911	2.32e-46	1.09e-45	Up Regulation	KREMEN1
MPP7	59.8871	9.8237	109.951	11.1924	3.48444	2.67e-46	1.26e-45	Up Regulation	MPP7
ZNF462	476.932	819.728	134.136	0.163635	-2.61145	4.5e-46	2.11e-45	Down Regulation	ZNF462
LOC107049459	71.9543	118.583	25.3257	0.213569	-2.22723	6.04e-46	2.82e-45	Down Regulation	LOC107049459
ALDOB	32.664	0.296959	65.031	218.99	7.77472	7.62e-46	3.56e-45	Up Regulation	ALDOB
CCDC146	69.7796	24.2395	115.32	4.75751	2.25021	9.25e-46	4.31e-45	Up Regulation	CCDC146
CDH7	24.3173	1.34043	47.2941	35.2828	5.14089	1.01e-45	4.7e-45	Up Regulation	CDH7
LOC121109863	75.1932	123.184	27.202	0.220823	-2.17904	1.03e-45	4.78e-45	Down Regulation	LOC121109863
PEBP4	36.4487	4.85572	68.0417	14.0127	3.80866	1.11e-45	5.16e-45	Up Regulation	PEBP4
CA7	22.6748	0.856931	44.4927	51.9209	5.69824	1.24e-45	5.73e-45	Up Regulation	CA7
WHRN	20.8904	0.368406	41.4125	112.41	6.81263	1.34e-45	6.21e-45	Up Regulation	WHRN
JPH1	21.9924	0.586297	43.3986	74.0215	6.20987	1.41e-45	6.53e-45	Up Regulation	JPH1
ENHO	45.7542	10.4175	81.0908	7.78407	2.96053	3.53e-45	1.63e-44	Up Regulation	ENHO
CD1C	42.5026	2.70731	82.2979	30.3984	4.92592	4.41e-45	2.03e-44	Up Regulation	CD1C
LOC422154	220.268	372.851	67.6852	0.181534	-2.46169	4.69e-45	2.16e-44	Down Regulation	LOC422154
LOC107054204	19.7989	0.148263	39.4495	266.078	8.0557	4.76e-45	2.19e-44	Up Regulation	LOC107054204
FAM132A	84.1642	135.139	33.1895	0.245595	-2.02564	6.46e-45	2.97e-44	Down Regulation	FAM132A
RASEF	21.6733	0.70238	42.6443	60.714	5.92396	1.03e-44	4.74e-44	Up Regulation	RASEF
GRM7	35.9129	1.62258	70.2031	43.2663	5.43517	1.2e-44	5.49e-44	Up Regulation	GRM7
LOC423752	35.8166	65.6184	6.01484	0.091664	-3.4475	1.29e-44	5.9e-44	Down Regulation	LOC423752
PARP3	62.878	105.097	20.6593	0.196574	-2.34685	1.3e-44	5.93e-44	Down Regulation	PARP3
GRIP2	49.0378	12.9754	85.1001	6.55856	2.71338	1.5e-44	6.84e-44	Up Regulation	GRIP2
LOC420807	57.29	5.26434	109.316	20.7653	4.3761	2.54e-44	1.16e-43	Up Regulation	LOC420807
TGM4	34.2314	5.57621	62.8866	11.2776	3.49539	2.55e-44	1.16e-43	Up Regulation	TGM4
MCOLN2	24.2413	1.63953	46.843	28.571	4.83648	3.33e-44	1.51e-43	Up Regulation	MCOLN2
TEX14	80.3874	31.9105	128.864	4.03831	2.01375	4.28e-44	1.94e-43	Up Regulation	TEX14
LOC107056270	108.632	195.185	22.0792	0.113119	-3.14409	5.37e-44	2.43e-43	Down Regulation	LOC107056270
HOXD3	43.4158	76.8733	9.95825	0.129541	-2.94852	9.46e-44	4.25e-43	Down Regulation	HOXD3
F3	21.1573	0.729623	41.585	56.9952	5.83277	1.01e-43	4.52e-43	Up Regulation	F3
CLYBL	76.8454	29.1803	124.51	4.26693	2.0932	1.07e-43	4.79e-43	Up Regulation	CLYBL
OVOA	22.1022	0.896124	43.3083	48.3284	5.5948	1.54e-43	6.9e-43	Up Regulation	OVOA
LRRC20	74.4195	120.738	28.1013	0.232747	-2.10317	1.55e-43	6.95e-43	Down Regulation	LRRC20
KBTBD12	22.1275	1.05792	43.1971	40.832	5.35163	2.02e-43	9.02e-43	Up Regulation	KBTBD12
C4orf45	76.4402	28.3004	124.58	4.40205	2.13818	2.47e-43	1.1e-42	Up Regulation	C4orf45
NECAB2	61.5546	12.1827	110.927	9.10527	3.1867	3.1e-43	1.38e-42	Up Regulation	NECAB2
APCDD1L	56.5784	95.7003	17.4565	0.182408	-2.45476	3.53e-43	1.57e-42	Down Regulation	APCDD1L
LOC121108224	116.698	187.239	46.1569	0.246513	-2.02027	4.22e-43	1.87e-42	Down Regulation	LOC121108224
SYT7	36.1825	6.88937	65.4757	9.50387	3.24852	5e-43	2.21e-42	Up Regulation	SYT7
MYO7A	24.5447	0.647342	48.442	74.8322	6.22559	5.58e-43	2.46e-42	Up Regulation	MYO7A
CRHBP	24.495	1.63338	47.3567	28.9931	4.85764	5.86e-43	2.58e-42	Up Regulation	CRHBP
FBXL13	41.1934	9.11201	73.2748	8.04156	3.00748	7.03e-43	3.09e-42	Up Regulation	FBXL13
PROK2	32.4182	59.842	4.99437	0.0834593	-3.58278	7.27e-43	3.2e-42	Down Regulation	PROK2
EMID1	36.3199	5.14842	67.4915	13.1092	3.7125	7.67e-43	3.38e-42	Up Regulation	EMID1
DGUOK	75.6886	21.2228	130.154	6.13276	2.61654	8.79e-43	3.87e-42	Up Regulation	DGUOK
DYL2	33.7643	5.76813	61.7604	10.7072	3.42051	1.14e-42	5.02e-42	Up Regulation	DYL2
LOC107055327	28.4936	3.60503	53.3823	14.8077	3.88828	1.65e-42	7.23e-42	Up Regulation	LOC107055327
GIP	29.6236	4.03947	55.2076	13.667	3.77263	2.39e-42	1.04e-41	Up Regulation	GIP
PTPN5	24.5007	2.07181	46.9297	22.6516	4.50154	2.97e-42	1.29e-41	Up Regulation	PTPN5
RAD21L1	28.8829	54.2707	3.49506	0.0644005	-3.95678	3.51e-42	1.53e-41	Down Regulation	RAD21L1
LOC421935	249.198	424.675	73.7203	0.173592	-2.52623	4.07e-42	1.77e-41	Down Regulation	LOC421935
GATD3AL2	28.0271	3.50449	52.5497	14.995	3.9064	4.46e-42	1.94e-41	Up Regulation	GATD3AL2
LOC112532562	64.4684	16.814	112.123	6.66841	2.73734	5.33e-42	2.31e-41	Up Regulation	LOC112532562
MBLAC2	38.8958	8.4338	69.3577	8.22378	3.0398	5.49e-42	2.38e-41	Up Regulation	MBLAC2
ODF2L	28.1174	3.20048	53.0343	16.5708	4.05057	5.93e-42	2.57e-41	Up Regulation	ODF2L
LAMA1	28.7841	3.65186	53.9163	14.7641	3.88402	1.01e-41	4.36e-41	Up Regulation	LAMA1
CRISPLD1	44.456	77.5026	11.4095	0.147215	-2.764	1.21e-41	5.21e-41	Down Regulation	CRISPLD1
DPYS	22.192	1.32871	43.0552	32.4037	5.01809	1.78e-41	7.66e-41	Up Regulation	DPYS
KCNA6	55.9089	18.0304	93.7874	5.20163	2.37896	4.37e-41	1.87e-40	Up Regulation	KCNA6
PRLHR	124.521	47.7886	201.254	4.21134	2.07428	4.42e-41	1.89e-40	Up Regulation	PRLHR
LOC769726	33.6478	66.0747	1.22083	0.0184765	-5.75817	4.66e-41	1.99e-40	Down Regulation	LOC769726
CEP126	37.2962	3.27518	71.3172	21.7751	4.44461	5.17e-41	2.2e-40	Up Regulation	CEP126
SYNPO2	27.4207	3.4252	51.4161	15.0111	3.90796	9.57e-41	4.06e-40	Up Regulation	SYNPO2
ADGRF4	46.6973	12.7755	80.6191	6.31043	2.65774	9.62e-41	4.08e-40	Up Regulation	ADGRF4
GLIPR1	36.1401	7.32928	64.9508	8.86183	3.1476	1.01e-40	4.28e-40	Up Regulation	GLIPR1
AICDA	32.5246	5.66243	59.3867	10.4878	3.39065	1.32e-40	5.59e-40	Up Regulation	AICDA
KCNT1	23.1931	1.85401	44.5322	24.0194	4.58613	1.47e-40	6.23e-40	Up Regulation	KCNT1
C1QTNF1	25.8349	2.84926	48.8205	17.1345	4.09883	2.01e-40	8.49e-40	Up Regulation	C1QTNF1
WBSCR17	54.781	15.1662	94.3959	6.22411	2.63787	2.03e-40	8.57e-40	Up Regulation	WBSCR17
FGF22	21.964	0.341162	43.5869	127.76	6.99729	2.46e-40	1.03e-39	Up Regulation	FGF22
LRRC3C	24.395	2.05402	46.7361	22.7534	4.50801	3.13e-40	1.32e-39	Up Regulation	LRRC3C
TRMT13	51.4317	87.246	15.6173	0.179003	-2.48194	3.32e-40	1.39e-39	Down Regulation	TRMT13
HHATL	63.8106	23.1304	104.491	4.51745	2.17551	4.02e-40	1.68e-39	Up Regulation	HHATL
PTGFRN	89.1401	151.336	26.9438	0.178039	-2.48973	4.6e-40	1.92e-39	Down Regulation	PTGFRN
ETNK2	60.4538	20.9667	99.941	4.76665	2.25298	5.29e-40	2.21e-39	Up Regulation	ETNK2
LOC107055072	54.2935	91.0482	17.5388	0.192632	-2.37608	7.54e-40	3.14e-39	Down Regulation	LOC107055072
ABCB11	106.42	36.5964	176.244	4.81588	2.2678	8.2e-40	3.42e-39	Up Regulation	ABCB11
SLC24A4	51.277	8.84324	93.7108	10.5969	3.40557	8.75e-40	3.64e-39	Up Regulation	SLC24A4
DISP2	196.878	77.8989	315.857	4.0547	2.0196	1.08e-39	4.49e-39	Up Regulation	DISP2
MUTYH	59.2954	98.2308	20.3601	0.207268	-2.27043	1.44e-39	5.99e-39	Down Regulation	MUTYH
GAA	45.4876	78.1536	12.8217	0.164058	-2.60772	1.87e-39	7.77e-39	Down Regulation	GAA
RBM11	17.9982	0.296526	35.6998	120.394	6.91162	2.08e-39	8.63e-39	Up Regulation	RBM11
NMB	20.274	0.515085	40.033	77.7211	6.28023	2.24e-39	9.28e-39	Up Regulation	NMB
PKMYT1	48.7583	83.0476	14.469	0.174226	-2.52097	2.38e-39	9.87e-39	Down Regulation	PKMYT1
AOX1	70.6328	27.7221	113.543	4.09577	2.03414	2.57e-39	1.06e-38	Up Regulation	AOX1
MYLK	73.9481	24.6385	123.258	5.00264	2.32269	2.66e-39	1.1e-38	Up Regulation	MYLK
LOC101750761	50.4606	15.4924	85.4288	5.51423	2.46316	2.74e-39	1.13e-38	Up Regulation	LOC101750761
FAM65B	32.9308	6.08821	59.7734	9.81788	3.29541	3.06e-39	1.26e-38	Up Regulation	FAM65B
SLC12A3	58.4653	13.5995	103.331	7.59818	2.92565	5.27e-39	2.17e-38	Up Regulation	SLC12A3
SNX20	122.13	45.7014	198.558	4.34468	2.11925	6.01e-39	2.47e-38	Up Regulation	SNX20
NAT8L	43.157	11.671	74.6429	6.39558	2.67708	6.1e-39	2.51e-38	Up Regulation	NAT8L
CBLN1	17.6393	0.289771	34.9889	120.747	6.91584	9.05e-39	3.71e-38	Up Regulation	CBLN1
LOC121107652	34.3017	3.58029	65.0231	18.1614	4.18281	1.07e-38	4.39e-38	Up Regulation	LOC121107652
NLRX1	73.5997	117.861	29.3379	0.248918	-2.00626	1.08e-38	4.44e-38	Down Regulation	NLRX1
IRF9	31.4462	60.0748	2.8176	0.0469015	-4.41422	1.25e-38	5.13e-38	Down Regulation	IRF9
COL21A1	143.796	51.9172	235.674	4.53943	2.18251	1.83e-38	7.49e-38	Up Regulation	COL21A1
SYN3	53.2517	5.94157	100.562	16.9251	4.0811	2.03e-38	8.28e-38	Up Regulation	SYN3
RAB19	79.9944	28.4248	131.564	4.62851	2.21055	2.43e-38	9.88e-38	Up Regulation	RAB19
ZDHHC4	32.3922	58.8102	5.97433	0.101587	-3.29922	2.89e-38	1.17e-37	Down Regulation	ZDHHC4
GABRA1	19.9188	0.777367	39.0603	50.2469	5.65096	2.94e-38	1.19e-37	Up Regulation	GABRA1
SLC6A15	16.7012	0.170581	33.2318	194.815	7.60596	3.06e-38	1.24e-37	Up Regulation	SLC6A15
LOC107053944	80.2314	130.08	30.3832	0.233574	-2.09805	3.92e-38	1.59e-37	Down Regulation	LOC107053944
SLC22A18	61.6736	22.9059	100.441	4.38496	2.13256	4.29e-38	1.74e-37	Up Regulation	SLC22A18
FHIT	67.1159	108.23	26.002	0.240248	-2.0574	4.82e-38	1.95e-37	Down Regulation	FHIT
RHCG	23.3557	44.611	2.10035	0.0470814	-4.4087	4.95e-38	2.01e-37	Down Regulation	RHCG
LOC100859427	23.3698	2.23295	44.5067	19.9318	4.317	6.62e-38	2.68e-37	Up Regulation	LOC100859427
LOC418658	50.4669	10.0303	90.9034	9.06288	3.17997	7.03e-38	2.84e-37	Up Regulation	LOC418658
ENGASE	85.8736	33.5164	138.231	4.12427	2.04414	7.28e-38	2.94e-37	Up Regulation	ENGASE
UNC5A	75.4381	19.5318	131.344	6.72466	2.74946	7.44e-38	3.01e-37	Up Regulation	UNC5A
SLC10A4	36.4633	6.49986	66.4268	10.2197	3.35328	7.58e-38	3.06e-37	Up Regulation	SLC10A4
CFAP100	65.2244	109.998	20.451	0.185922	-2.42723	9.1e-38	3.67e-37	Down Regulation	CFAP100
FAM81A	18.2349	0.474727	35.995	75.8225	6.24455	1.57e-37	6.32e-37	Up Regulation	FAM81A
VSIG8	29.6626	4.97931	54.3459	10.9143	3.44815	1.82e-37	7.31e-37	Up Regulation	VSIG8
MYBPC3	30.3046	55.1959	5.41328	0.0980739	-3.34999	2.48e-37	9.92e-37	Down Regulation	MYBPC3
LOC121111419	60.7392	98.9907	22.4878	0.227171	-2.13815	3.06e-37	1.22e-36	Down Regulation	LOC121111419
DMGDH	60.705	21.8121	99.5979	4.56618	2.19099	3.31e-37	1.32e-36	Up Regulation	DMGDH
NANOS3	65.9342	25.9281	105.94	4.08593	2.03066	3.69e-37	1.47e-36	Up Regulation	NANOS3
LOC420368	16.1122	0.11919	32.1052	269.361	8.0734	9.26e-37	3.66e-36	Up Regulation	LOC420368
LOC107051508	144.395	240.046	48.7453	0.203067	-2.29997	1.55e-36	6.11e-36	Down Regulation	LOC107051508
BMP4	53.2236	17.9751	88.4721	4.92192	2.29922	1.79e-36	7.06e-36	Up Regulation	BMP4
LOC419112	16.7447	0.326032	33.1633	101.718	6.66843	1.99e-36	7.81e-36	Up Regulation	LOC419112
ADGRV1	41.0583	8.3731	73.7435	8.80719	3.13868	2.08e-36	8.17e-36	Up Regulation	ADGRV1
TBC1D24L	19.7304	1.26111	38.1997	30.2905	4.92079	2.19e-36	8.58e-36	Up Regulation	TBC1D24L
FLT1	26.4953	3.81633	49.1744	12.8852	3.68765	2.34e-36	9.18e-36	Up Regulation	FLT1
HIST1H4D	96.662	34.3779	158.946	4.6235	2.20898	2.38e-36	9.31e-36	Up Regulation	HIST1H4D
CACNG5	28.2977	5.0883	51.5071	10.1227	3.33952	5.54e-36	2.16e-35	Up Regulation	CACNG5
YJEFN3	28.6649	3.23363	54.0961	16.7292	4.0643	8.25e-36	3.21e-35	Up Regulation	YJEFN3
MTHFS	38.5421	66.9779	10.1064	0.150892	-2.72841	1.03e-35	4e-35	Down Regulation	MTHFS
CCDC36	32.0158	6.73772	57.2939	8.50345	3.08805	1.06e-35	4.13e-35	Up Regulation	CCDC36
C4BPS	51.7524	17.5191	85.9857	4.90811	2.29517	2.65e-35	1.02e-34	Up Regulation	C4BPS
COL25A1	53.3903	9.56131	97.2193	10.168	3.34596	3.12e-35	1.2e-34	Up Regulation	COL25A1
AMER3	36.8601	5.24748	68.4727	13.0487	3.70583	3.51e-35	1.35e-34	Up Regulation	AMER3
GRHPR	39.1454	67.5097	10.7812	0.159698	-2.64658	3.55e-35	1.37e-34	Down Regulation	GRHPR
CACNA1S	63.7049	25.1919	102.218	4.05757	2.02062	3.62e-35	1.39e-34	Up Regulation	CACNA1S
SLC25A15	32.0867	57.2177	6.95566	0.121565	-3.0402	3.7e-35	1.42e-34	Down Regulation	SLC25A15
RADIL	19.7495	1.54235	37.9567	24.6096	4.62115	3.91e-35	1.5e-34	Up Regulation	RADIL
NGFR	16.105	0.309827	31.9002	102.961	6.68596	4.58e-35	1.76e-34	Up Regulation	NGFR
TIE1	51.6328	18.1375	85.1281	4.69348	2.23066	5.39e-35	2.07e-34	Up Regulation	TIE1
LOC101748060	30.8672	6.42857	55.3057	8.60311	3.10486	6.51e-35	2.49e-34	Up Regulation	LOC101748060
LPAR3	17.0276	0.634275	33.4209	52.6914	5.7195	9.7e-35	3.7e-34	Up Regulation	LPAR3
FGG	21.8073	2.2271	41.3876	18.5836	4.21596	1.13e-34	4.32e-34	Up Regulation	FGG
LOC422147	54.3982	98.8353	9.96115	0.100785	-3.31064	1.36e-34	5.15e-34	Down Regulation	LOC422147
KCNK5	18.5703	1.14911	35.9915	31.3212	4.96907	1.6e-34	6.07e-34	Up Regulation	KCNK5
GRM4	30.1081	5.89476	54.3214	9.2152	3.20402	1.68e-34	6.38e-34	Up Regulation	GRM4
GLRB	41.9827	71.9101	12.0553	0.167645	-2.57652	2.24e-34	8.5e-34	Down Regulation	GLRB
MMP17	22.1574	2.51234	41.8024	16.6388	4.05648	4.31e-34	1.62e-33	Up Regulation	MMP17
PTK2B	22.3747	2.70441	42.0449	15.5468	3.95855	4.49e-34	1.69e-33	Up Regulation	PTK2B
LOC769121	16.8034	0.736811	32.8701	44.6113	5.47934	4.59e-34	1.73e-33	Up Regulation	LOC769121
TCF4	57.5932	96.7884	18.398	0.190084	-2.39529	5.52e-34	2.08e-33	Down Regulation	TCF4
PKIB	19.5235	0.845214	38.2018	45.1978	5.49818	1.27e-33	4.74e-33	Up Regulation	PKIB
PTGER2	17.1311	0.84723	33.4149	39.4402	5.30159	1.3e-33	4.84e-33	Up Regulation	PTGER2
LOC107052005	42.7907	13.1925	72.3889	5.48711	2.45605	1.4e-33	5.21e-33	Up Regulation	LOC107052005
BLEC2	16.4634	0.656593	32.2702	49.1479	5.61906	1.88e-33	7e-33	Up Regulation	BLEC2
SS18L1	35.4415	7.44317	63.4398	8.52322	3.0914	2.04e-33	7.59e-33	Up Regulation	SS18L1
LOC124417839	42.4924	2.98889	81.9959	27.4336	4.77787	2.13e-33	7.95e-33	Up Regulation	LOC124417839
SPTSSBL	18.9216	1.45402	36.3892	25.0267	4.64539	2.29e-33	8.51e-33	Up Regulation	SPTSSBL
CCDC148	28.9307	5.73469	52.1267	9.08973	3.18424	2.34e-33	8.72e-33	Up Regulation	CCDC148
CA14	21.1162	2.18498	40.0474	18.3285	4.19602	2.68e-33	9.97e-33	Up Regulation	CA14
LOC107052204	39.816	69.3464	10.2857	0.148323	-2.75318	2.73e-33	1.02e-32	Down Regulation	LOC107052204
MYOC	78.6748	26.3215	131.028	4.97798	2.31556	2.84e-33	1.05e-32	Up Regulation	MYOC
CLCN2	25.0198	0.771686	49.2679	63.8445	5.99649	2.88e-33	1.07e-32	Up Regulation	CLCN2
HCRT	25.6317	2.20725	49.0562	22.225	4.47411	3.5e-33	1.3e-32	Up Regulation	HCRT
TDRD9	42.8568	13.2691	72.4445	5.45962	2.4488	3.6e-33	1.34e-32	Up Regulation	TDRD9
SEMA3G	30.742	4.27109	57.2128	13.3954	3.74366	3.89e-33	1.44e-32	Up Regulation	SEMA3G
F8A3	220.255	84.9476	355.562	4.18566	2.06546	4.8e-33	1.78e-32	Up Regulation	F8A3
SULT1C3	20.0147	1.68832	38.3411	22.7097	4.50524	5.03e-33	1.86e-32	Up Regulation	SULT1C3
TMEM8B	50.7752	18.4459	83.1045	4.50531	2.17163	5.56e-33	2.06e-32	Up Regulation	TMEM8B
SLC9A9	46.3137	15.8558	76.7717	4.84187	2.27556	5.92e-33	2.19e-32	Up Regulation	SLC9A9
ASPHD1	61.5035	20.3108	102.696	5.05623	2.33806	6.81e-33	2.51e-32	Up Regulation	ASPHD1
CDHR2	34.2942	8.54316	60.0453	7.02847	2.81321	7.82e-33	2.88e-32	Up Regulation	CDHR2
GYG2	15.1697	0.267453	30.072	112.438	6.81299	7.88e-33	2.9e-32	Up Regulation	GYG2
SLC35F1	35.1194	9.28833	60.9506	6.56206	2.71415	1e-32	3.7e-32	Up Regulation	SLC35F1
DYDC2	14.22	0.189053	28.2509	149.433	7.22336	1.24e-32	4.55e-32	Up Regulation	DYDC2
LOC100857883	14.2678	0.177769	28.3579	159.521	7.3176	1.58e-32	5.79e-32	Up Regulation	LOC100857883
LOC121108857	155.331	276.76	33.9029	0.1225	-3.02915	1.82e-32	6.69e-32	Down Regulation	LOC121108857
LOC124417416	37.8376	11.0481	64.6271	5.84963	2.54834	1.85e-32	6.77e-32	Up Regulation	LOC124417416
SH3GL2	44.2781	10.3507	78.2055	7.5556	2.91755	1.99e-32	7.3e-32	Up Regulation	SH3GL2
LOC124418117	36.1873	62.4998	9.87486	0.157998	-2.66202	2.08e-32	7.61e-32	Down Regulation	LOC124418117
LOC121113330	33.5197	7.30662	59.7327	8.17514	3.03124	2.56e-32	9.34e-32	Up Regulation	LOC121113330
MORN5	35.2997	9.4916	61.1078	6.43809	2.68663	2.96e-32	1.08e-31	Up Regulation	MORN5
LOC100858360	28.9874	4.73251	53.2423	11.2503	3.4919	3.39e-32	1.23e-31	Up Regulation	LOC100858360
SEMA3E	14.1758	0.11919	28.2323	236.868	7.88794	3.41e-32	1.24e-31	Up Regulation	SEMA3E
TDRD6	37.1632	10.4113	63.9151	6.13899	2.618	3.5e-32	1.27e-31	Up Regulation	TDRD6
RASSF5	46.7375	16.4992	76.9757	4.66541	2.222	4.33e-32	1.57e-31	Up Regulation	RASSF5
PCTP	56.0712	21.9108	90.2315	4.11813	2.04199	4.53e-32	1.64e-31	Up Regulation	PCTP
PCBD1	92.7938	36.7568	148.831	4.04907	2.01759	5.63e-32	2.04e-31	Up Regulation	PCBD1
CYGB	17.8654	0.682324	35.0485	51.3664	5.68275	7.54e-32	2.72e-31	Up Regulation	CYGB
UPK3A	16.7767	0.953552	32.5998	34.1877	5.09541	9.22e-32	3.32e-31	Up Regulation	UPK3A
MALL	42.1994	76.3599	8.039	0.105278	-3.24773	9.38e-32	3.38e-31	Down Regulation	MALL
REN	40.5105	9.3632	71.6578	7.65314	2.93605	1.18e-31	4.23e-31	Up Regulation	REN
SPINK2	41.1011	13.1616	69.0407	5.24563	2.39112	1.4e-31	5.02e-31	Up Regulation	SPINK2
MN1	28.7389	6.22147	51.2563	8.23863	3.0424	2.48e-31	8.84e-31	Up Regulation	MN1
PADI1	48.771	17.4851	80.0569	4.57859	2.1949	2.66e-31	9.48e-31	Up Regulation	PADI1
TNFSF13B	14.3901	0.308244	28.4719	92.368	6.52932	3.07e-31	1.09e-30	Up Regulation	TNFSF13B
MMD2	23.1981	2.84109	43.5552	15.3304	3.93833	4.17e-31	1.48e-30	Up Regulation	MMD2
STK32C	31.9136	7.78465	56.0426	7.19911	2.84782	4.73e-31	1.68e-30	Up Regulation	STK32C
GLRA4	14.2673	0.366822	28.1678	76.7886	6.26282	5.04e-31	1.78e-30	Up Regulation	GLRA4
FAM84B	19.1488	2.03965	36.258	17.7766	4.15191	6.69e-31	2.36e-30	Up Regulation	FAM84B
ABHD8	33.7216	9.06596	58.3772	6.43916	2.68687	6.7e-31	2.36e-30	Up Regulation	ABHD8
LIPC	19.0149	1.84544	36.1843	19.6075	4.29333	7.86e-31	2.77e-30	Up Regulation	LIPC
CFAP221	14.2569	0.341162	28.1727	82.5786	6.3677	9.59e-31	3.38e-30	Up Regulation	CFAP221
LOC424577	19.5689	0.637688	38.5	60.3744	5.91587	9.79e-31	3.45e-30	Up Regulation	LOC424577
CLEC18B	13.5261	0.189053	26.8631	142.093	7.15069	1.15e-30	4.05e-30	Up Regulation	CLEC18B
C9ORF152	36.3198	10.528	62.1116	5.89967	2.56063	1.61e-30	5.65e-30	Up Regulation	C9ORF152
NID1	17.8312	0.148263	35.5142	239.535	7.90409	1.65e-30	5.79e-30	Up Regulation	NID1
SLC12A8	53.1701	21.124	85.2163	4.0341	2.01225	2.33e-30	8.16e-30	Up Regulation	SLC12A8
LOC112530148	32.0146	6.56174	57.4674	8.75795	3.13059	2.68e-30	9.37e-30	Up Regulation	LOC112530148
ADRB1	23.196	3.97407	42.4178	10.6737	3.41598	5.22e-30	1.81e-29	Up Regulation	ADRB1
ST8SIA1	18.995	2.22266	35.7673	16.0921	4.00828	5.53e-30	1.92e-29	Up Regulation	ST8SIA1
GIMAP7L2	21.3786	2.99931	39.7578	13.2557	3.72854	1.01e-29	3.51e-29	Up Regulation	GIMAP7L2
LOC124417426	26.2729	46.8769	5.66891	0.120932	-3.04773	1.18e-29	4.07e-29	Down Regulation	LOC124417426
PPEF2	129.124	47.8945	210.353	4.39201	2.13488	1.31e-29	4.51e-29	Up Regulation	PPEF2
TMIGD1	24.3174	3.22658	45.4082	14.0732	3.81487	1.44e-29	4.95e-29	Up Regulation	TMIGD1
ARC	25.5196	1.53898	49.5002	32.1642	5.00739	1.52e-29	5.23e-29	Up Regulation	ARC
OTOS	34.937	10.0986	59.7754	5.9192	2.5654	1.54e-29	5.32e-29	Up Regulation	OTOS
NCAM2	12.8268	0.177769	25.4758	143.309	7.16298	1.63e-29	5.61e-29	Up Regulation	NCAM2
TTC25	31.4187	5.04667	57.7907	11.4513	3.51743	2.27e-29	7.81e-29	Up Regulation	TTC25
PDE11A	24.6459	4.71832	44.5735	9.4469	3.23984	2.36e-29	8.1e-29	Up Regulation	PDE11A
MEIG1	24.8865	4.89362	44.8794	9.17101	3.19708	2.48e-29	8.53e-29	Up Regulation	MEIG1
PLIN5	12.9246	0.11919	25.73	215.873	7.75404	2.63e-29	9.02e-29	Up Regulation	PLIN5
SRCIN1	17.4648	1.79157	33.138	18.4966	4.20919	3.56e-29	1.22e-28	Up Regulation	SRCIN1
KCNH1	35.7024	10.6747	60.73	5.68914	2.50821	3.67e-29	1.26e-28	Up Regulation	KCNH1
LOC112533497	31.9659	8.47175	55.46	6.54646	2.71072	3.67e-29	1.26e-28	Up Regulation	LOC112533497
LOC107049672	44.617	16.6665	72.5675	4.3541	2.12238	4.99e-29	1.7e-28	Up Regulation	LOC107049672
KIF25	42.1104	14.6029	69.6179	4.7674	2.2532	5.43e-29	1.85e-28	Up Regulation	KIF25
ENOX1	23.0735	2.52706	43.6199	17.2611	4.10946	5.57e-29	1.9e-28	Up Regulation	ENOX1
PIGC	92.0892	150.821	33.3576	0.221174	-2.17675	5.94e-29	2.02e-28	Down Regulation	PIGC
HSD11B1A	16.4298	1.21314	31.6465	26.0864	4.70523	6.94e-29	2.36e-28	Up Regulation	HSD11B1A
SYT12	25.4971	45.8193	5.17484	0.11294	-3.14637	7.65e-29	2.6e-28	Down Regulation	SYT12
WASF3	16.0131	1.2285	30.7976	25.0692	4.64784	7.81e-29	2.65e-28	Up Regulation	WASF3
GPR179	26.5462	0.170581	52.9217	310.244	8.27726	1.24e-28	4.19e-28	Up Regulation	GPR179
HCN4	34.9501	59.3096	10.5905	0.178563	-2.4855	1.35e-28	4.55e-28	Down Regulation	HCN4
ABCC8	23.7688	3.84133	43.6962	11.3753	3.50783	1.9e-28	6.41e-28	Up Regulation	ABCC8
NGEF	27.5813	48.545	6.61752	0.136317	-2.87496	2.14e-28	7.22e-28	Down Regulation	NGEF
IL10RA	44.5982	73.0764	16.12	0.220591	-2.18055	2.41e-28	8.11e-28	Down Regulation	IL10RA
SLC2A11L1	61.7304	99.574	23.8869	0.239891	-2.05955	3.06e-28	1.03e-27	Down Regulation	SLC2A11L1
LOC107054798	22.357	3.86566	40.8484	10.567	3.4015	3.71e-28	1.24e-27	Up Regulation	LOC107054798
LOC107053593	18.1225	2.16315	34.0819	15.7557	3.9778	3.87e-28	1.3e-27	Up Regulation	LOC107053593
IGFN1	18.0478	2.09882	33.9968	16.1981	4.01775	5.65e-28	1.89e-27	Up Regulation	IGFN1
LOC101750892	21.1041	3.4169	38.7912	11.3528	3.50497	6.33e-28	2.11e-27	Up Regulation	LOC101750892
CPLX1	44.2375	16.2389	72.2361	4.44833	2.15326	6.86e-28	2.29e-27	Up Regulation	CPLX1
NR4A2	24.4973	5.25499	43.7397	8.32346	3.05718	7.09e-28	2.36e-27	Up Regulation	NR4A2
LOC107056801	35.3708	61.7851	8.95646	0.144962	-2.78626	1.24e-27	4.1e-27	Down Regulation	LOC107056801
LOC419333	28.6613	7.27895	50.0436	6.87511	2.78138	1.26e-27	4.17e-27	Up Regulation	LOC419333
MAFIP	22.5371	4.24216	40.832	9.62528	3.26683	1.32e-27	4.38e-27	Up Regulation	MAFIP
DLGAP3	12.1484	0.11919	24.1777	202.85	7.66427	1.48e-27	4.91e-27	Up Regulation	DLGAP3
PNPLA1	15.3513	1.17326	29.5293	25.1686	4.65355	1.55e-27	5.13e-27	Up Regulation	PNPLA1
LOC107049631	37.9399	63.0532	12.8267	0.203426	-2.29742	1.6e-27	5.28e-27	Down Regulation	LOC107049631
EPHA10	16.5248	1.58564	31.464	19.8431	4.31056	1.65e-27	5.47e-27	Up Regulation	EPHA10
NMRK2	51.8832	85.8319	17.9346	0.20895	-2.25877	1.73e-27	5.73e-27	Down Regulation	NMRK2
MYO16	17.767	2.18162	33.3524	15.2879	3.93432	1.89e-27	6.23e-27	Up Regulation	MYO16
LOC121107122	34.8494	10.9741	58.7247	5.35121	2.41986	2.17e-27	7.17e-27	Up Regulation	LOC121107122
LOC421125	29.1584	4.22261	54.0941	12.8106	3.67926	2.31e-27	7.62e-27	Up Regulation	LOC421125
LOC428824	13.2066	0.386644	26.0265	67.3139	6.07283	2.86e-27	9.41e-27	Up Regulation	LOC428824
LOC777082	12.6576	0.361218	24.9541	69.0832	6.11026	2.91e-27	9.57e-27	Up Regulation	LOC777082
LOC124418321	27.1459	6.60896	47.6829	7.21489	2.85098	3.17e-27	1.04e-26	Up Regulation	LOC124418321
MMR1L4	38.8823	13.5518	64.2129	4.73833	2.24438	3.71e-27	1.22e-26	Up Regulation	MMR1L4
BMP7	26.2364	1.52925	50.9436	33.3129	5.05801	4e-27	1.31e-26	Up Regulation	BMP7
LOC101750925	13.1837	0.474295	25.8931	54.5929	5.77064	4.04e-27	1.33e-26	Up Regulation	LOC101750925
SEMA6C	34.3715	10.5799	58.1631	5.49752	2.45878	4.13e-27	1.36e-26	Up Regulation	SEMA6C
PRR16	47.5396	18.7834	76.2959	4.06189	2.02215	4.87e-27	1.6e-26	Up Regulation	PRR16
NOG2	26.3789	46.4531	6.30466	0.135721	-2.88128	7.14e-27	2.33e-26	Down Regulation	NOG2
SLC6A17	20.0618	2.28818	37.8354	16.5351	4.04746	9.45e-27	3.08e-26	Up Regulation	SLC6A17
SLC30A10	20.4492	3.14459	37.7537	12.0059	3.58568	1.37e-26	4.43e-26	Up Regulation	SLC30A10
INPP4B	36.2267	11.9572	60.4963	5.0594	2.33897	1.67e-26	5.41e-26	Up Regulation	INPP4B
ADMP	26.5033	4.22561	48.781	11.5441	3.52909	1.76e-26	5.68e-26	Up Regulation	ADMP
TRPM8	26.0401	6.404	45.6762	7.13245	2.8344	1.81e-26	5.86e-26	Up Regulation	TRPM8
LOC121108959	348.557	137.553	559.561	4.06796	2.02431	1.88e-26	6.08e-26	Up Regulation	LOC121108959
EVPL	36.3336	8.55882	64.1083	7.49031	2.90503	2.19e-26	7.08e-26	Up Regulation	EVPL
LOC124417112	20.4088	37.3102	3.50741	0.0940067	-3.41109	2.68e-26	8.64e-26	Down Regulation	LOC124417112
LOC121110758	23.0865	4.84625	41.3267	8.52757	3.09213	2.9e-26	9.33e-26	Up Regulation	LOC121110758
CELA2A	26.2861	6.48532	46.0869	7.10635	2.82911	3.34e-26	1.07e-25	Up Regulation	CELA2A
CNTN1	16.3892	1.86418	30.9143	16.5833	4.05166	3.35e-26	1.08e-25	Up Regulation	CNTN1
GRTP1	15.035	1.28526	28.7847	22.3959	4.48517	3.77e-26	1.21e-25	Up Regulation	GRTP1
HIST1H46L6	36.992	8.6376	65.3463	7.56533	2.9194	4.75e-26	1.52e-25	Up Regulation	HIST1H46L6
LOC418355	13.9743	0.959233	26.9895	28.1365	4.81437	6.85e-26	2.19e-25	Up Regulation	LOC418355
WDR31	33.5557	10.7102	56.4013	5.26614	2.39674	7.58e-26	2.42e-25	Up Regulation	WDR31
TMEM86A	88.6425	23.4958	153.789	6.5454	2.71048	7.77e-26	2.48e-25	Up Regulation	TMEM86A
CLIC5	11.8853	0.296959	23.4736	79.0465	6.30463	8.22e-26	2.62e-25	Up Regulation	CLIC5
LOC107049971	26.5652	6.60941	46.5211	7.03861	2.81529	9.63e-26	3.07e-25	Up Regulation	LOC107049971
CNTN5	18.8053	34.9146	2.69589	0.0772138	-3.695	1.31e-25	4.15e-25	Down Regulation	CNTN5
LPAR4	20.5087	3.61624	37.4011	10.3425	3.37052	1.65e-25	5.22e-25	Up Regulation	LPAR4
SNTA1	28.5584	7.95697	49.1599	6.17821	2.62719	1.87e-25	5.9e-25	Up Regulation	SNTA1
ACE	13.2854	0.177769	26.393	148.468	7.21401	1.9e-25	6.01e-25	Up Regulation	ACE
WNT11	13.7606	0.874239	26.6469	30.4801	4.9298	2.27e-25	7.15e-25	Up Regulation	WNT11
NEDD4L	33.1192	55.4949	10.7435	0.193594	-2.36889	2.36e-25	7.44e-25	Down Regulation	NEDD4L
WNT7A	13.3233	0.864119	25.7825	29.8368	4.89902	3.3e-25	1.04e-24	Up Regulation	WNT7A
TMPRSS11F	31.0709	7.88798	54.2538	6.87803	2.782	3.47e-25	1.09e-24	Up Regulation	TMPRSS11F
PLPP3	60.6008	99.9466	21.2551	0.212664	-2.23335	4.43e-25	1.39e-24	Down Regulation	PLPP3
CLDN19	16.5132	2.09171	30.9346	14.7892	3.88647	4.75e-25	1.49e-24	Up Regulation	CLDN19
COCH	14.1198	1.1131	27.1264	24.3702	4.60704	5.31e-25	1.66e-24	Up Regulation	COCH
LOC769646	25.2603	6.63162	43.889	6.61815	2.72643	5.96e-25	1.86e-24	Up Regulation	LOC769646
C10orf71	22.1842	4.80589	39.5626	8.23211	3.04126	7.27e-25	2.27e-24	Up Regulation	C10orf71
LOC112529998	28.1348	4.99328	51.2763	10.2691	3.36023	7.55e-25	2.36e-24	Up Regulation	LOC112529998
NPTX1	25.1364	1.89879	48.374	25.4763	4.67108	7.88e-25	2.46e-24	Up Regulation	NPTX1
DOK6	29.0038	8.46479	49.5427	5.8528	2.54913	9.15e-25	2.85e-24	Up Regulation	DOK6
LOC425662	13.5242	1.01781	26.0306	25.5751	4.67667	1.05e-24	3.26e-24	Up Regulation	LOC425662
LOC395368	40.9284	16.2083	65.6486	4.05032	2.01803	1.06e-24	3.29e-24	Up Regulation	LOC395368
SLC51B	17.5111	2.54663	32.4755	12.7524	3.67269	1.08e-24	3.36e-24	Up Regulation	SLC51B
PDYN	21.6264	4.54505	38.7077	8.51645	3.09025	1.29e-24	3.99e-24	Up Regulation	PDYN
SSX2IP	15.4777	1.71043	29.2451	17.0981	4.09576	1.41e-24	4.36e-24	Up Regulation	SSX2IP
LGR5	22.1498	4.92229	39.3773	7.9998	2.99996	1.68e-24	5.2e-24	Up Regulation	LGR5
BHLHE22	17.1757	31.8146	2.53676	0.0797358	-3.64863	1.69e-24	5.22e-24	Down Regulation	BHLHE22
FAM212B	25.3872	44.9635	5.8109	0.129236	-2.95192	2.37e-24	7.31e-24	Down Regulation	FAM212B
SLC46A3	11.4089	0.267453	22.5503	84.315	6.39772	2.81e-24	8.65e-24	Up Regulation	SLC46A3
SLC26A9	36.6957	13.7701	59.6213	4.32975	2.11428	3.23e-24	9.94e-24	Up Regulation	SLC26A9
WNT8B	26.0448	7.31437	44.7752	6.12154	2.61389	3.38e-24	1.04e-23	Up Regulation	WNT8B
TSHR	12.2638	0.616487	23.911	38.7859	5.27746	3.53e-24	1.08e-23	Up Regulation	TSHR
BRSK1	14.5864	1.60093	27.5718	17.2223	4.10621	4.17e-24	1.28e-23	Up Regulation	BRSK1
LOC121107090	23.3734	5.47339	41.2733	7.54072	2.9147	4.34e-24	1.33e-23	Up Regulation	LOC121107090
NEBL	26.5328	7.754	45.3116	5.84364	2.54687	4.57e-24	1.4e-23	Up Regulation	NEBL
DENND5B	12.7385	0.755049	24.7219	32.7421	5.03307	4.59e-24	1.41e-23	Up Regulation	DENND5B
SMC4	426.062	735.007	117.118	0.159342	-2.6498	4.62e-24	1.42e-23	Down Regulation	SMC4
SV2B	10.6042	0.177769	21.0305	118.303	6.88634	4.7e-24	1.44e-23	Up Regulation	SV2B
GALNT14	20.2588	3.59047	36.9272	10.2848	3.36244	6.42e-24	1.96e-23	Up Regulation	GALNT14
FLRT1	71.6578	26.3814	116.934	4.43245	2.14811	9.84e-24	2.99e-23	Up Regulation	FLRT1
SLIT2	12.0638	0.60477	23.5228	38.8955	5.28153	1.18e-23	3.57e-23	Up Regulation	SLIT2
AvBD14	19.0465	3.54237	34.5506	9.75353	3.28592	1.36e-23	4.12e-23	Up Regulation	AvBD14
TNFRSF19	16.7424	2.42991	31.055	12.7803	3.67585	1.82e-23	5.52e-23	Up Regulation	TNFRSF19
CA9	27.1686	47.0035	7.33374	0.156026	-2.68015	1.94e-23	5.88e-23	Down Regulation	CA9
LOC100859722	12.9231	0.942519	24.9038	26.4225	4.7237	1.95e-23	5.88e-23	Up Regulation	LOC100859722
KIF17	24.9567	5.90155	44.0119	7.4577	2.89873	2.36e-23	7.11e-23	Up Regulation	KIF17
TPH1	36.001	13.4007	58.6012	4.37299	2.12862	2.67e-23	8.06e-23	Up Regulation	TPH1
ONECUT1	33.9637	11.8572	56.0702	4.7288	2.24147	2.67e-23	8.06e-23	Up Regulation	ONECUT1
LOC418114	18.484	2.73524	34.2328	12.5155	3.64564	2.75e-23	8.29e-23	Up Regulation	LOC418114
SP6	15.3171	0.741315	29.8928	40.324	5.33357	2.79e-23	8.43e-23	Up Regulation	SP6
EPHA8	39.9145	10.8651	68.9639	6.34728	2.66614	3.13e-23	9.43e-23	Up Regulation	EPHA8
CRYGS	16.7077	31.7897	1.6257	0.0511393	-4.28942	3.59e-23	1.08e-22	Down Regulation	CRYGS
ARMH4	17.4012	2.78993	32.0126	11.4743	3.52034	3.83e-23	1.15e-22	Up Regulation	ARMH4
SORBS2	37.9098	14.5851	61.2345	4.19842	2.06985	4e-23	1.2e-22	Up Regulation	SORBS2
SRPX	36.144	13.7219	58.5661	4.26806	2.09358	4.18e-23	1.26e-22	Up Regulation	SRPX
P2RY6	10.1853	0.11919	20.2514	169.908	7.40861	4.35e-23	1.31e-22	Up Regulation	P2RY6
DNAH10	40.2371	14.2403	66.2339	4.65115	2.21759	4.37e-23	1.31e-22	Up Regulation	DNAH10
LOC124416955	28.4176	8.86718	47.9681	5.40962	2.43553	4.41e-23	1.32e-22	Up Regulation	LOC124416955
HMP19	12.2944	0.907392	23.6814	26.0983	4.70588	5.25e-23	1.57e-22	Up Regulation	HMP19
SRRM3	16.6728	0.696699	32.6489	46.8623	5.55035	7.13e-23	2.13e-22	Up Regulation	SRRM3
LOC431313	33.73	12.117	55.343	4.56737	2.19136	7.65e-23	2.28e-22	Up Regulation	LOC431313
LOC770996	25.5259	6.95503	44.0968	6.34027	2.66454	8.57e-23	2.56e-22	Up Regulation	LOC770996
LOC428250	29.5709	7.55206	51.5898	6.83122	2.77214	1.15e-22	3.42e-22	Up Regulation	LOC428250
FOXG1	23.2778	5.98698	40.5686	6.77614	2.76046	1.2e-22	3.59e-22	Up Regulation	FOXG1
GCNT2	13.0847	1.09078	25.0786	22.9914	4.52302	1.38e-22	4.1e-22	Up Regulation	GCNT2
MRNIP	31.611	10.9958	52.2262	4.74963	2.24781	1.41e-22	4.19e-22	Up Regulation	MRNIP
CD163L	21.3469	37.8481	4.8456	0.128028	-2.96547	1.42e-22	4.21e-22	Down Regulation	CD163L
KCNB1	17.9757	3.46053	32.4908	9.38898	3.23097	1.93e-22	5.73e-22	Up Regulation	KCNB1
DPP4	17.171	32.0855	2.25648	0.0703271	-3.82978	1.94e-22	5.76e-22	Down Regulation	DPP4
ANGPTL1	14.5688	0.727805	28.4098	39.0349	5.28669	2.06e-22	6.11e-22	Up Regulation	ANGPTL1
FGF1	13.06	0.689518	25.4304	36.8815	5.20482	2.45e-22	7.24e-22	Up Regulation	FGF1
LMX1A	16.3264	29.9397	2.71304	0.0906166	-3.46408	2.46e-22	7.28e-22	Down Regulation	LMX1A
LOC107049447	33.5631	12.3888	54.7374	4.41829	2.14349	2.48e-22	7.31e-22	Up Regulation	LOC107049447
GUCY1A2	9.85124	0.177769	19.5247	109.832	6.77916	2.57e-22	7.6e-22	Up Regulation	GUCY1A2
KCTD17	20.1685	4.5911	35.7458	7.7859	2.96086	2.66e-22	7.86e-22	Up Regulation	KCTD17
DMBT1	20.3655	4.68131	36.0497	7.70076	2.945	2.73e-22	8.04e-22	Up Regulation	DMBT1
SLC38A3	11.4756	0.737741	22.2135	30.1102	4.91218	3.14e-22	9.25e-22	Up Regulation	SLC38A3
PPFIA2	10.4442	0.341162	20.5473	60.2275	5.91235	3.69e-22	1.08e-21	Up Regulation	PPFIA2
NXNL1	16.1385	2.68542	29.5916	11.0194	3.46197	4.49e-22	1.32e-21	Up Regulation	NXNL1
IL7	24.9405	45.348	4.533	0.0999605	-3.3225	4.89e-22	1.43e-21	Down Regulation	IL7
CADM2	9.74563	0.170581	19.3207	113.264	6.82354	5.71e-22	1.67e-21	Up Regulation	CADM2
PCBP3	29.3472	10.0914	48.6031	4.81631	2.26793	5.73e-22	1.68e-21	Up Regulation	PCBP3
LOC107051782	13.3272	0.838459	25.8159	30.7897	4.94437	6.46e-22	1.89e-21	Up Regulation	LOC107051782
CFAP65	16.6556	3.05318	30.258	9.9103	3.30893	1.03e-21	3e-21	Up Regulation	CFAP65
SHD	23.5094	41.3947	5.6241	0.135865	-2.87975	1.39e-21	4.03e-21	Down Regulation	SHD
ART4	13.754	0.926795	26.5813	28.6809	4.84202	1.4e-21	4.05e-21	Up Regulation	ART4
MEGF10	14.1842	0.238381	28.13	118.005	6.8827	1.45e-21	4.19e-21	Up Regulation	MEGF10
EML5	32.9282	12.4653	53.3912	4.28319	2.09869	1.47e-21	4.26e-21	Up Regulation	EML5
GNGT2	87.5111	30.3124	144.71	4.77395	2.25518	1.89e-21	5.45e-21	Up Regulation	GNGT2
PPP1R14C	9.53478	0.11919	18.9504	158.993	7.31282	2.04e-21	5.89e-21	Up Regulation	PPP1R14C
MTNR1A	10.5951	0.500464	20.6897	41.3411	5.3695	2.55e-21	7.35e-21	Up Regulation	MTNR1A
LOC121107570	962.767	384.623	1540.91	4.00628	2.00226	3.31e-21	9.49e-21	Up Regulation	LOC121107570
COL28A1	13.4497	1.56375	25.3356	16.2018	4.01809	3.82e-21	1.1e-20	Up Regulation	COL28A1
COL26A1	21.9648	3.87767	40.052	10.3289	3.36861	4.57e-21	1.31e-20	Up Regulation	COL26A1
LOC107049816	14.9295	2.26404	27.5949	12.1883	3.60743	4.88e-21	1.4e-20	Up Regulation	LOC107049816
RSPO2	26.4958	8.55469	44.4368	5.19444	2.37697	5.85e-21	1.67e-20	Up Regulation	RSPO2
RNLS	65.6962	24.3285	107.064	4.40075	2.13775	6.52e-21	1.86e-20	Up Regulation	RNLS
CD200R1B	28.2759	47.1066	9.44524	0.200508	-2.31827	6.86e-21	1.95e-20	Down Regulation	CD200R1B
AIM1	11.6822	0.984893	22.3795	22.7228	4.50607	6.89e-21	1.96e-20	Up Regulation	AIM1
ATCAY	20.0354	4.45238	35.6184	7.99986	2.99997	7.64e-21	2.17e-20	Up Regulation	ATCAY
LOC124416952	26.0683	8.37931	43.7574	5.22207	2.38462	7.79e-21	2.22e-20	Up Regulation	LOC124416952
GRIN3A	14.9325	1.67341	28.1917	16.8468	4.0744	7.83e-21	2.23e-20	Up Regulation	GRIN3A
TRAPPC3L	29.8794	10.7115	49.0474	4.57895	2.19502	8.64e-21	2.46e-20	Up Regulation	TRAPPC3L
CADNL	57.9884	18.4813	97.4955	5.27535	2.39927	9.51e-21	2.7e-20	Up Regulation	CADNL
PLLP	9.7029	0.238381	19.1674	80.4068	6.32925	9.87e-21	2.8e-20	Up Regulation	PLLP
LOC121106457	14.3053	1.81854	26.7921	14.7327	3.88095	1.06e-20	2.99e-20	Up Regulation	LOC121106457
HYKK	19.8972	35.0014	4.79294	0.136935	-2.86843	1.35e-20	3.81e-20	Down Regulation	HYKK
DEGS2	14.4413	2.23996	26.6426	11.8943	3.57219	1.63e-20	4.6e-20	Up Regulation	DEGS2
CFAP61	21.553	5.9754	37.1305	6.21389	2.6355	1.77e-20	5.01e-20	Up Regulation	CFAP61
FAM162BL	18.1922	4.05224	32.3321	7.97881	2.99617	2.7e-20	7.58e-20	Up Regulation	FAM162BL
CPED1	9.61045	0.296526	18.9244	63.8203	5.99594	2.9e-20	8.16e-20	Up Regulation	CPED1
LOC422643	13.4297	2.00059	24.8588	12.4257	3.63526	3.1e-20	8.71e-20	Up Regulation	LOC422643
LAG3	9.52391	0.238381	18.8094	78.9051	6.30205	3.29e-20	9.24e-20	Up Regulation	LAG3
LOC107053714	24.7898	3.38665	46.193	13.6397	3.76974	3.34e-20	9.36e-20	Up Regulation	LOC107053714
KHK	10.4961	0.663781	20.3284	30.6252	4.93665	3.59e-20	1e-19	Up Regulation	KHK
USP13	27.8385	5.61082	50.0661	8.92313	3.15755	4.03e-20	1.13e-19	Up Regulation	USP13
CHRNA2	18.5556	4.29711	32.8141	7.63633	2.93288	4.89e-20	1.37e-19	Up Regulation	CHRNA2
LOC112530184	29.4608	10.5516	48.3699	4.5841	2.19664	8.2e-20	2.27e-19	Up Regulation	LOC112530184
FTCD	8.6911	0.11919	17.263	144.836	7.17827	9.36e-20	2.59e-19	Up Regulation	FTCD
LOC107049019	19.3861	3.29243	35.4797	10.7762	3.42977	1.1e-19	3.05e-19	Up Regulation	LOC107049019
GART-B	34.7783	11.4658	58.0909	5.06644	2.34097	1.19e-19	3.29e-19	Up Regulation	GART-B
LOC100857191	15.9693	30.985	0.953508	0.0307732	-5.02218	1.33e-19	3.67e-19	Down Regulation	LOC100857191
LOC101749419	17.1187	30.6591	3.57828	0.116712	-3.09898	1.61e-19	4.44e-19	Down Regulation	LOC101749419
QRICH2	17.1045	3.69877	30.5103	8.24878	3.04418	1.8e-19	4.94e-19	Up Regulation	QRICH2
TSPAN13	20.7039	5.55688	35.8509	6.45161	2.68966	1.88e-19	5.16e-19	Up Regulation	TSPAN13
LOC101747868	21.0983	5.67763	36.519	6.43208	2.68529	2.07e-19	5.68e-19	Up Regulation	LOC101747868
CLCA2	9.08336	0.359634	17.8071	49.5144	5.62978	2.21e-19	6.05e-19	Up Regulation	CLCA2
DPEP2	16.6241	1.99277	31.2553	15.6843	3.97125	2.37e-19	6.49e-19	Up Regulation	DPEP2
ARPP21	27.0214	45.1233	8.91961	0.197672	-2.33882	2.54e-19	6.97e-19	Down Regulation	ARPP21
ARHGEF38	26.7331	9.20217	44.264	4.81016	2.26609	2.69e-19	7.35e-19	Up Regulation	ARHGEF38
IL12B	19.2178	4.99636	33.4393	6.69273	2.7426	2.8e-19	7.67e-19	Up Regulation	IL12B
C15orf52	14.4294	2.3731	26.4858	11.1608	3.48037	2.94e-19	8.03e-19	Up Regulation	C15orf52
NTM	27.1119	44.8018	9.42209	0.210306	-2.24944	3.25e-19	8.88e-19	Down Regulation	NTM
LOC121108858	31.4473	58.2721	4.62241	0.0793246	-3.65609	3.49e-19	9.53e-19	Down Regulation	LOC121108858
ITGB4	24.0911	40.7512	7.43106	0.182352	-2.4552	3.95e-19	1.08e-18	Down Regulation	ITGB4
C8orf22	16.867	3.82602	29.9079	7.81697	2.96661	5.01e-19	1.36e-18	Up Regulation	C8orf22
RNF43	12.2412	0.865703	23.6168	27.2805	4.7698	5.16e-19	1.4e-18	Up Regulation	RNF43
MADCAM1	33.0088	13.0862	52.9314	4.04482	2.01608	5.78e-19	1.57e-18	Up Regulation	MADCAM1
PPP2R2C	12.8285	1.95043	23.7066	12.1546	3.60343	6.31e-19	1.71e-18	Up Regulation	PPP2R2C
COL19A1	8.35614	0.177769	16.5345	93.0115	6.53934	7.63e-19	2.06e-18	Up Regulation	COL19A1
HAL	21.4233	3.62763	39.219	10.8112	3.43445	7.7e-19	2.08e-18	Up Regulation	HAL
LOC101749344	21.5108	6.28904	36.7325	5.84071	2.54614	8e-19	2.16e-18	Up Regulation	LOC101749344
BBOF1	20.7858	5.97388	35.5978	5.95891	2.57505	9.26e-19	2.5e-18	Up Regulation	BBOF1
SRL	19.0233	5.06959	32.977	6.50486	2.70152	1.04e-18	2.79e-18	Up Regulation	SRL
LOC101748577	11.8635	1.29607	22.4309	17.3069	4.11327	1.09e-18	2.93e-18	Up Regulation	LOC101748577
TRPM1	20.3276	5.94772	34.7074	5.83541	2.54483	1.58e-18	4.24e-18	Up Regulation	TRPM1
MYOD1	14.2965	28.0334	0.559542	0.0199598	-5.64676	1.89e-18	5.08e-18	Down Regulation	MYOD1
ARHGAP45	32.9918	11.2277	54.7559	4.87688	2.28596	2.04e-18	5.48e-18	Up Regulation	ARHGAP45
ANKRD24	15.84	3.34898	28.331	8.45962	3.08059	2.42e-18	6.49e-18	Up Regulation	ANKRD24
LOC121107352	15.7557	3.40036	28.111	8.26706	3.04737	2.61e-18	6.99e-18	Up Regulation	LOC121107352
GPNMB	27.6246	10.3947	44.8546	4.31512	2.1094	2.74e-18	7.32e-18	Up Regulation	GPNMB
LOC121110362	16.6068	3.79419	29.4195	7.75382	2.95491	2.93e-18	7.82e-18	Up Regulation	LOC121110362
CRHR2	12.415	1.76909	23.0609	13.0355	3.70437	3.2e-18	8.53e-18	Up Regulation	CRHR2
ABLIM3	8.07546	0.11919	16.0317	134.505	7.07152	4.17e-18	1.11e-17	Up Regulation	ABLIM3
LOC414835	17.736	4.43303	31.0391	7.00177	2.80772	4.53e-18	1.21e-17	Up Regulation	LOC414835
DLX2	8.01003	0.189053	15.831	83.7383	6.38782	4.61e-18	1.22e-17	Up Regulation	DLX2
LOC107055115	14.7407	2.88394	26.5975	9.22262	3.20518	5.5e-18	1.46e-17	Up Regulation	LOC107055115
S100Z	19.8081	5.41919	34.1969	6.31034	2.65772	6.32e-18	1.67e-17	Up Regulation	S100Z
BCO2	34.9753	9.27091	60.6797	6.54517	2.71043	7.14e-18	1.89e-17	Up Regulation	BCO2
AQP3	10.7476	1.2249	20.2702	16.5484	4.04862	8.61e-18	2.27e-17	Up Regulation	AQP3
NKX6-3	7.83241	0.177769	15.487	87.1191	6.44492	1.14e-17	3e-17	Up Regulation	NKX6-3
LOC124417399	14.135	0.828758	27.4413	33.1114	5.04925	1.43e-17	3.75e-17	Up Regulation	LOC124417399
LOC107049412	21.0347	6.55748	35.512	5.4155	2.43709	1.73e-17	4.54e-17	Up Regulation	LOC107049412
C17H9ORF172	27.8374	9.59492	46.0799	4.80254	2.2638	1.85e-17	4.86e-17	Up Regulation	C17H9ORF172
NTRK3	15.1085	3.03935	27.1777	8.94195	3.16059	1.94e-17	5.08e-17	Up Regulation	NTRK3
DPP6	12.0153	1.82242	22.2083	12.1861	3.60717	2.12e-17	5.54e-17	Up Regulation	DPP6
RHO	25.5533	9.54699	41.5595	4.35315	2.12206	2.65e-17	6.92e-17	Up Regulation	RHO
MHM2	7.67649	0.11919	15.2338	127.811	6.99786	2.73e-17	7.12e-17	Up Regulation	MHM2
PLAU	9.23593	0.663781	17.8081	26.8283	4.74568	2.73e-17	7.13e-17	Up Regulation	PLAU
PCDH17	8.63992	0.45809	16.8217	36.7215	5.19855	2.74e-17	7.16e-17	Up Regulation	PCDH17
FBXO15	25.7621	9.74442	41.7797	4.28755	2.10015	2.76e-17	7.21e-17	Up Regulation	FBXO15
LHFPL5	29.3503	11.6289	47.0717	4.04784	2.01715	2.81e-17	7.33e-17	Up Regulation	LHFPL5
PRF1	21.6992	7.2908	36.1077	4.9525	2.30816	2.98e-17	7.77e-17	Up Regulation	PRF1
HIST1H46	17.3159	4.76256	29.8691	6.27166	2.64885	3.06e-17	7.96e-17	Up Regulation	HIST1H46
ANKRD55	28.2213	11.1872	45.2555	4.0453	2.01625	3.42e-17	8.89e-17	Up Regulation	ANKRD55
GYS2	12.1869	1.87156	22.5022	12.0232	3.58775	4.92e-17	1.27e-16	Up Regulation	GYS2
WISP2	33.5415	11.3139	55.7691	4.92926	2.30137	5.06e-17	1.31e-16	Up Regulation	WISP2
TEN1	23.1971	8.05831	38.336	4.75732	2.25015	5.11e-17	1.32e-16	Up Regulation	TEN1
GABRB2	8.12409	0.318844	15.9293	49.9597	5.64269	5.29e-17	1.37e-16	Up Regulation	GABRB2
CALB1	8.53424	0.45809	16.6104	36.2601	5.18031	8.06e-17	2.07e-16	Up Regulation	CALB1
LOC112532107	21.8344	36.44	7.22871	0.198373	-2.33371	8.86e-17	2.28e-16	Down Regulation	LOC112532107
AFAP1L1	11.7419	0.984658	22.4991	22.8497	4.5141	8.87e-17	2.28e-16	Up Regulation	AFAP1L1
TRHDE	33.2484	9.3159	57.1808	6.13798	2.61776	9.04e-17	2.32e-16	Up Regulation	TRHDE
CFAP77	8.02243	0.267453	15.7774	58.9913	5.88243	1.15e-16	2.95e-16	Up Regulation	CFAP77
LOC121110124	16.1945	28.1505	4.23839	0.150562	-2.73157	1.2e-16	3.07e-16	Down Regulation	LOC121110124
LOC121111220	20.6949	6.86924	34.5206	5.02539	2.32924	1.22e-16	3.12e-16	Up Regulation	LOC121111220
SPP2	9.97974	0.991846	18.9676	19.1236	4.25728	1.32e-16	3.37e-16	Up Regulation	SPP2
CILP2	16.561	1.53516	31.5869	20.5757	4.36287	1.33e-16	3.41e-16	Up Regulation	CILP2
USP2	15.7848	3.61084	27.9588	7.74302	2.9529	1.45e-16	3.7e-16	Up Regulation	USP2
SOX2	11.6043	1.18407	22.0244	18.6007	4.21728	1.47e-16	3.76e-16	Up Regulation	SOX2
PCDH10	12.6394	2.40108	22.8776	9.52805	3.25218	1.56e-16	3.98e-16	Up Regulation	PCDH10
COLEC12	8.8225	0.726456	16.9185	23.2891	4.54159	1.62e-16	4.15e-16	Up Regulation	COLEC12
CNTD1	24.0802	8.86386	39.2966	4.43336	2.1484	1.87e-16	4.77e-16	Up Regulation	CNTD1
NAT8	12.6566	2.2988	23.0144	10.0115	3.32359	2.03e-16	5.17e-16	Up Regulation	NAT8
CABP7	17.372	4.91795	29.8261	6.06475	2.60045	2.12e-16	5.39e-16	Up Regulation	CABP7
DNAH7	24.2167	8.73495	39.6985	4.54478	2.18421	2.24e-16	5.69e-16	Up Regulation	DNAH7
SH3TC2	10.0038	1.19157	18.816	15.791	3.98103	2.32e-16	5.89e-16	Up Regulation	SH3TC2
SEMA5A	13.4199	2.86887	23.9709	8.35553	3.06273	2.34e-16	5.94e-16	Up Regulation	SEMA5A
PADI2	21.4539	7.50846	35.3993	4.71459	2.23713	2.4e-16	6.09e-16	Up Regulation	PADI2
NUGGC	13.2472	1.88936	24.605	13.0229	3.70298	2.58e-16	6.55e-16	Up Regulation	NUGGC
SLC16A8	21.3657	5.07009	37.6613	7.42812	2.893	2.7e-16	6.84e-16	Up Regulation	SLC16A8
LIM2	31.42	11.06	51.78	4.68175	2.22705	3.07e-16	7.77e-16	Up Regulation	LIM2
MRAP2	8.7952	0.593918	16.9965	28.6176	4.83883	3.12e-16	7.89e-16	Up Regulation	MRAP2
FAM149A	8.76994	0.722359	16.8175	23.2814	4.5411	3.22e-16	8.15e-16	Up Regulation	FAM149A
CYP39A1	22.8666	6.03362	39.6995	6.57972	2.71803	3.56e-16	8.98e-16	Up Regulation	CYP39A1
PRAP1	12.9129	2.71184	23.114	8.52336	3.09142	5.07e-16	1.27e-15	Up Regulation	PRAP1
CALB2	9.84582	0.676649	19.015	28.1017	4.81258	5.25e-16	1.32e-15	Up Regulation	CALB2
HTR7	8.03489	0.415716	15.6541	37.6556	5.23479	5.58e-16	1.4e-15	Up Regulation	HTR7
FRMPD3	24.4437	8.11489	40.7725	5.02441	2.32895	5.79e-16	1.45e-15	Up Regulation	FRMPD3
LOC121107566	563.955	198.656	929.254	4.6777	2.2258	5.94e-16	1.49e-15	Up Regulation	LOC121107566
OVSTL	11.1377	1.8042	20.4713	11.3464	3.50417	7.36e-16	1.84e-15	Up Regulation	OVSTL
DNASE1L3	20.637	7.101	34.1729	4.81241	2.26676	8.45e-16	2.11e-15	Up Regulation	DNASE1L3
GALNTL6	14.3777	3.37851	25.3769	7.51126	2.90905	8.82e-16	2.2e-15	Up Regulation	GALNTL6
CHST8	9.30556	1.02367	17.5875	17.1808	4.10273	8.92e-16	2.22e-15	Up Regulation	CHST8
DRD3	15.9705	4.46822	27.4728	6.14849	2.62023	9.94e-16	2.48e-15	Up Regulation	DRD3
LOC121106434	13.318	23.6825	2.95351	0.124713	-3.00332	1.17e-15	2.9e-15	Down Regulation	LOC121106434
CABP1	12.0218	1.86654	22.1771	11.8814	3.57064	1.18e-15	2.93e-15	Up Regulation	CABP1
ASCL2	8.46104	0.675066	16.247	24.0673	4.589	1.22e-15	3.03e-15	Up Regulation	ASCL2
AKAIN1	18.1983	30.7984	5.59826	0.181772	-2.4598	1.35e-15	3.36e-15	Down Regulation	AKAIN1
C20orf96	14.0664	2.4128	25.7201	10.6598	3.41411	1.47e-15	3.63e-15	Up Regulation	C20orf96
DPEP1	8.78622	0.593485	16.9789	28.6089	4.83839	1.64e-15	4.05e-15	Up Regulation	DPEP1
DTHD1	8.39659	0.759381	16.0338	21.1143	4.40015	1.8e-15	4.46e-15	Up Regulation	DTHD1
LOC107051325	11.8044	1.73549	21.8733	12.6036	3.65576	1.9e-15	4.68e-15	Up Regulation	LOC107051325
ERBB3	8.34758	0.638121	16.057	25.163	4.65323	1.92e-15	4.75e-15	Up Regulation	ERBB3
CENPA	18.5954	32.9328	4.25796	0.129292	-2.95129	2.07e-15	5.11e-15	Down Regulation	CENPA
SIDT1	20.9392	34.6822	7.1963	0.207493	-2.26887	2.32e-15	5.72e-15	Down Regulation	SIDT1
EVA1CL	14.9308	26.2313	3.63028	0.138395	-2.85314	2.37e-15	5.85e-15	Down Regulation	EVA1CL
EPB42	12.936	2.98423	22.8878	7.66959	2.93915	2.53e-15	6.24e-15	Up Regulation	EPB42
AGBL1	10.8956	1.7909	20.0002	11.1677	3.48126	3.01e-15	7.39e-15	Up Regulation	AGBL1
CREB3L3	12.2198	2.34927	22.0904	9.40306	3.23313	3.02e-15	7.41e-15	Up Regulation	CREB3L3
PLEKHA2	25.6326	5.63003	45.6351	8.10565	3.01893	3.24e-15	7.96e-15	Up Regulation	PLEKHA2
CARTPT	7.35907	0.318844	14.3993	45.161	5.497	3.7e-15	9.07e-15	Up Regulation	CARTPT
LOC771388	11.9823	21.5752	2.38948	0.110751	-3.1746	3.71e-15	9.11e-15	Down Regulation	LOC771388
LOC416197	6.73695	0.170581	13.3033	77.9883	6.28519	3.74e-15	9.16e-15	Up Regulation	LOC416197
LOC770883	18.9848	6.01341	31.9562	5.31415	2.40984	4.37e-15	1.07e-14	Up Regulation	LOC770883
MHCY35	13.0109	2.16784	23.8539	11.0035	3.45989	4.44e-15	1.09e-14	Up Regulation	MHCY35
HES1	14.7059	2.43281	26.979	11.0896	3.47114	4.93e-15	1.2e-14	Up Regulation	HES1
TNFSF11	6.76188	0.11919	13.4046	112.464	6.81332	4.95e-15	1.21e-14	Up Regulation	TNFSF11
LOC112529957	7.26663	0.308244	14.225	46.1486	5.52821	5.78e-15	1.41e-14	Up Regulation	LOC112529957
ZNF385B	8.49893	0.894524	16.1033	18.0021	4.1701	6.96e-15	1.69e-14	Up Regulation	ZNF385B
RGS4	14.9226	3.92339	25.9218	6.60698	2.72399	6.98e-15	1.7e-14	Up Regulation	RGS4
ETV7	19.8883	6.98202	32.7946	4.697	2.23174	7.15e-15	1.74e-14	Up Regulation	ETV7
RPS6KA2	14.5307	3.54903	25.5124	7.18857	2.8457	7.29e-15	1.77e-14	Up Regulation	RPS6KA2
USP43	12.3623	2.79881	21.9259	7.83399	2.96975	7.81e-15	1.9e-14	Up Regulation	USP43
RASL11A	7.62177	0.529537	14.714	27.7866	4.79632	8.62e-15	2.09e-14	Up Regulation	RASL11A
PTN	11.9338	2.42794	21.4397	8.8304	3.14248	9.13e-15	2.21e-14	Up Regulation	PTN
HSD17B1	19.0971	6.63616	31.5579	4.75545	2.24958	1.04e-14	2.53e-14	Up Regulation	HSD17B1
LOC121108782	11.0846	1.11242	21.0568	18.9289	4.24252	1.23e-14	2.98e-14	Up Regulation	LOC121108782
DLK2	10.3843	19.048	1.72058	0.0903288	-3.46867	1.27e-14	3.06e-14	Down Regulation	DLK2
LOC121107476	13.0371	2.98985	23.0844	7.72091	2.94877	1.33e-14	3.21e-14	Up Regulation	LOC121107476
LOC121108150	12.3874	22.012	2.7629	0.125518	-2.99404	1.57e-14	3.77e-14	Down Regulation	LOC121108150
CYP21A1	18.623	31.4102	5.8357	0.18579	-2.42826	1.61e-14	3.89e-14	Down Regulation	CYP21A1
KIF26B	20.3076	4.44793	36.1672	8.13124	3.02348	1.68e-14	4.05e-14	Up Regulation	KIF26B
EGR3	20.9705	7.10671	34.8343	4.90161	2.29326	1.69e-14	4.08e-14	Up Regulation	EGR3
FAM3B	7.53451	0.529537	14.5395	27.457	4.7791	1.81e-14	4.36e-14	Up Regulation	FAM3B
AVP	17.621	5.6928	29.5492	5.19063	2.37591	1.88e-14	4.52e-14	Up Regulation	AVP
LOC121108780	8.99065	1.03152	16.9498	16.4319	4.03842	2.04e-14	4.91e-14	Up Regulation	LOC121108780
VTG3	7.38867	0.445222	14.3321	32.191	5.00858	2.2e-14	5.29e-14	Up Regulation	VTG3
PLSCR5	14.7926	4.10411	25.4812	6.2087	2.63429	2.39e-14	5.73e-14	Up Regulation	PLSCR5
LOC771136	11.607	1.78029	21.4337	12.0394	3.5897	2.4e-14	5.75e-14	Up Regulation	LOC771136
LOC100858777	10.543	1.55657	19.5295	12.5465	3.64921	2.52e-14	6.04e-14	Up Regulation	LOC100858777
OPNVA	18.7546	4.48798	33.0212	7.35771	2.87926	3.24e-14	7.75e-14	Up Regulation	OPNVA
TNNC1	12.0019	2.62534	21.3784	8.14312	3.02558	3.28e-14	7.84e-14	Up Regulation	TNNC1
HYDIN	13.4939	3.49395	23.4939	6.72416	2.74935	3.52e-14	8.4e-14	Up Regulation	HYDIN
CFAP69	21.5046	8.49912	34.51	4.06042	2.02163	4.25e-14	1.01e-13	Up Regulation	CFAP69
LOC100858944	17.1283	2.36703	31.8896	13.4724	3.75193	4.41e-14	1.05e-13	Up Regulation	LOC100858944
B3GNT7	18.6211	6.55681	30.6854	4.67993	2.22649	4.66e-14	1.11e-13	Up Regulation	B3GNT7
SLC28A3	6.25428	0.190637	12.3179	64.6145	6.01379	5.22e-14	1.24e-13	Up Regulation	SLC28A3
PRLR	19.0925	5.77065	32.4143	5.6171	2.48982	5.41e-14	1.29e-13	Up Regulation	PRLR
TNFRSF13B	8.04831	0.725543	15.3711	21.1856	4.40501	5.58e-14	1.32e-13	Up Regulation	TNFRSF13B
REC8	11.2211	2.36833	20.0739	8.47598	3.08338	5.58e-14	1.33e-13	Up Regulation	REC8
PI3	6.71167	0.308244	13.1151	42.5478	5.41101	6.13e-14	1.45e-13	Up Regulation	PI3
LOC121110211	17.7174	29.7201	5.71469	0.192284	-2.37869	6.42e-14	1.52e-13	Down Regulation	LOC121110211
TSTD1	10.3697	0.705487	20.0339	28.3973	4.82768	6.42e-14	1.52e-13	Up Regulation	TSTD1
SOSTDC1	6.72155	0.289771	13.1533	45.3922	5.50437	8.27e-14	1.95e-13	Up Regulation	SOSTDC1
KLB	18.4026	6.68119	30.1241	4.50879	2.17274	8.58e-14	2.03e-13	Up Regulation	KLB
ABCG1	13.7992	3.87216	23.7262	6.12739	2.61527	9.66e-14	2.28e-13	Up Regulation	ABCG1
LOC121108149	15.0894	25.698	4.48085	0.174366	-2.51981	1.04e-13	2.45e-13	Down Regulation	LOC121108149
BLEC1	9.03118	1.18228	16.8801	14.2776	3.83568	1.09e-13	2.56e-13	Up Regulation	BLEC1
ADAMTS20	6.16799	0.190637	12.1453	63.7093	5.99343	1.12e-13	2.65e-13	Up Regulation	ADAMTS20
MCF2L	8.98819	1.25166	16.7247	13.362	3.74007	1.14e-13	2.68e-13	Up Regulation	MCF2L
TMEM27	20.1794	7.45035	32.9084	4.41703	2.14308	1.42e-13	3.34e-13	Up Regulation	TMEM27
CFAP58	20.4191	7.95831	32.8798	4.13151	2.04667	1.59e-13	3.72e-13	Up Regulation	CFAP58
MYO15L	14.328	3.98354	24.6724	6.19359	2.63078	1.61e-13	3.77e-13	Up Regulation	MYO15L
MYH1E	11.1556	19.915	2.3961	0.120316	-3.0551	1.75e-13	4.09e-13	Down Regulation	MYH1E
SIM1	6.4254	0.296526	12.5543	42.3378	5.40388	2.36e-13	5.51e-13	Up Regulation	SIM1
RASL10B	16.4395	5.34162	27.5374	5.15525	2.36604	2.38e-13	5.54e-13	Up Regulation	RASL10B
EDIL3	7.36869	0.65616	14.0812	21.46	4.42358	2.73e-13	6.36e-13	Up Regulation	EDIL3
TMOD2	13.8343	3.91462	23.754	6.06801	2.60122	2.85e-13	6.65e-13	Up Regulation	TMOD2
LOC121106658	8.94323	0.742492	17.144	23.0898	4.52918	3.13e-13	7.29e-13	Up Regulation	LOC121106658
PLPPR4	15.9915	5.32898	26.6541	5.00173	2.32243	3.24e-13	7.53e-13	Up Regulation	PLPPR4
LOC107055526	6.30893	0.308244	12.3096	39.9347	5.31957	3.81e-13	8.84e-13	Up Regulation	LOC107055526
CYP1A2	9.80599	1.82331	17.7887	9.75626	3.28633	3.82e-13	8.85e-13	Up Regulation	CYP1A2
LOC419242	16.3879	5.22281	27.5529	5.2755	2.39931	3.89e-13	9.01e-13	Up Regulation	LOC419242
SMCO3	20.6088	7.96274	33.2549	4.17631	2.06223	4.17e-13	9.65e-13	Up Regulation	SMCO3
STARD9	29.1051	11.0946	47.1155	4.24669	2.08634	4.28e-13	9.91e-13	Up Regulation	STARD9
LDB3	13.0992	3.45896	22.7394	6.57406	2.71679	4.39e-13	1.02e-12	Up Regulation	LDB3
LOC121109060	13.5758	23.4175	3.73415	0.15946	-2.64874	4.53e-13	1.05e-12	Down Regulation	LOC121109060
LOC121108856	53.3105	96.3522	10.2688	0.106576	-3.23004	5.14e-13	1.18e-12	Down Regulation	LOC121108856
LOC112530576	20.1141	8.00123	32.227	4.02775	2.00997	6.66e-13	1.53e-12	Up Regulation	LOC112530576
LOC107052922	14.324	4.27443	24.3736	5.70219	2.51151	7.95e-13	1.82e-12	Up Regulation	LOC107052922
CD88	15.6479	5.35977	25.936	4.83902	2.27471	8.49e-13	1.94e-12	Up Regulation	CD88
SLC6A1	7.67091	0.177769	15.1641	85.3022	6.41451	8.6e-13	1.96e-12	Up Regulation	SLC6A1
GDPD5	10.4176	1.07616	19.7591	18.3607	4.19855	8.69e-13	1.99e-12	Up Regulation	GDPD5
METRN	7.13447	0.720174	13.5488	18.8132	4.23367	9.21e-13	2.1e-12	Up Regulation	METRN
UNC13B	8.63035	1.43628	15.8244	11.0177	3.46175	9.81e-13	2.24e-12	Up Regulation	UNC13B
C11orf97	24.4597	9.39841	39.521	4.20507	2.07213	9.99e-13	2.28e-12	Up Regulation	C11orf97
TUBA3E	17.6502	6.44978	28.8507	4.47313	2.16128	1.13e-12	2.58e-12	Up Regulation	TUBA3E
CDH12	15.5965	26.1046	5.08831	0.19492	-2.35905	1.16e-12	2.63e-12	Down Regulation	CDH12
NEUROD4	5.61844	0.177769	11.0591	62.2107	5.95909	1.26e-12	2.85e-12	Up Regulation	NEUROD4
BEST4	14.2967	4.37739	24.216	5.53208	2.46782	1.35e-12	3.06e-12	Up Regulation	BEST4
OVAL	13.4293	3.92691	22.9317	5.83962	2.54588	1.4e-12	3.18e-12	Up Regulation	OVAL
ATP6V0A4	13.2882	2.60886	23.9674	9.18694	3.19959	1.46e-12	3.32e-12	Up Regulation	ATP6V0A4
LSMEM1	9.59182	1.37128	17.8124	12.9895	3.69928	1.62e-12	3.67e-12	Up Regulation	LSMEM1
S100A16	5.66071	0.11919	11.2022	93.9861	6.55438	1.62e-12	3.67e-12	Up Regulation	S100A16
FRMD3	14.1581	3.90608	24.4102	6.24929	2.64369	1.71e-12	3.86e-12	Up Regulation	FRMD3
CDCP2	16.0064	26.5681	5.44474	0.204935	-2.28676	1.94e-12	4.37e-12	Down Regulation	CDCP2
TRIM67	6.52618	0.498881	12.5535	25.1633	4.65325	2.12e-12	4.78e-12	Up Regulation	TRIM67
BCL2A1	12.1599	3.05289	21.2668	6.96613	2.80036	2.24e-12	5.04e-12	Up Regulation	BCL2A1
NTRK1	7.71094	1.01238	14.4095	14.2333	3.83119	2.42e-12	5.45e-12	Up Regulation	NTRK1
VSTM4	9.7956	0.650989	18.9402	29.0945	4.86268	2.49e-12	5.58e-12	Up Regulation	VSTM4
[truncated: 820 more rows]

## Sheet:  OA vs OAB
id	baseMean	baseMean_OA	baseMean_OAB	foldChange(OAB/OA)(OAB/OA)	log2FoldChange	pval	padj	Regulation	Name
ABI3BP	689.612	50.5872	1328.64	26.2643	4.71503	0	0	Up Regulation	ABI3BP
ACPP	314.598	6.2699	622.926	99.3518	6.63447	0	0	Up Regulation	ACPP
ACSS2	1870.27	3255.49	485.044	0.148992	-2.74669	0	0	Down Regulation	ACSS2
ACTG2	919.436	7.97891	1830.89	229.466	7.84214	0	0	Up Regulation	ACTG2
ANLN	4830.67	9266.47	394.873	0.0426131	-4.55256	0	0	Down Regulation	ANLN
ANXA1	5096.02	9151.44	1040.59	0.113708	-3.1366	0	0	Down Regulation	ANXA1
ARHGAP11B	1340.31	2336.31	344.311	0.147374	-2.76244	0	0	Down Regulation	ARHGAP11B
ARID1B	998.297	1744.13	252.461	0.144749	-2.78838	0	0	Down Regulation	ARID1B
ASPM	1168.38	2265.58	71.1778	0.031417	-4.99231	0	0	Down Regulation	ASPM
BHLHE41	702.712	1314.46	90.9624	0.0692013	-3.85306	0	0	Down Regulation	BHLHE41
BRCA1	328.713	630.003	27.4233	0.0435288	-4.52188	0	0	Down Regulation	BRCA1
BUB1B	589.054	1074.84	103.271	0.0960802	-3.37962	0	0	Down Regulation	BUB1B
CDH5	888.834	1752.65	25.0155	0.0142729	-6.13057	0	0	Down Regulation	CDH5
CDK2AP1	1429.03	2509.89	348.171	0.138719	-2.84976	0	0	Down Regulation	CDK2AP1
CDK6	5870.87	11033	708.736	0.0642378	-3.96043	0	0	Down Regulation	CDK6
CDKN1B	2740.35	4588.66	892.039	0.194401	-2.36289	0	0	Down Regulation	CDKN1B
CFD	705.589	2.79366	1408.38	504.136	8.97767	0	0	Up Regulation	CFD
CISH	6795.92	13186.7	405.186	0.030727	-5.02435	0	0	Down Regulation	CISH
CKAP2	705.25	1404.49	6.00501	0.00427557	-7.86967	0	0	Down Regulation	CKAP2
CKB	4953.8	9036.33	871.258	0.0964172	-3.37457	0	0	Down Regulation	CKB
CLIC2	2745.06	4888.45	601.671	0.12308	-3.02233	0	0	Down Regulation	CLIC2
COL20A1	293.733	583.463	4.00231	0.00685958	-7.18766	0	0	Down Regulation	COL20A1
COL6A1	29530.1	56455.6	2604.56	0.0461347	-4.43801	0	0	Down Regulation	COL6A1
COL6A2	25733.8	48993.8	2473.91	0.0504945	-4.30773	0	0	Down Regulation	COL6A2
COL6A3	52518.5	91032.5	14004.6	0.153841	-2.70048	0	0	Down Regulation	COL6A3
CSGALNACT1	1055.33	1898.49	212.163	0.111754	-3.1616	0	0	Down Regulation	CSGALNACT1
CSPG4	3932.15	7305.66	558.641	0.0764669	-3.70902	0	0	Down Regulation	CSPG4
CTSV	22213.6	39293.6	5133.55	0.130646	-2.93626	0	0	Down Regulation	CTSV
DCN	13496.3	26163.1	829.447	0.0317029	-4.97924	0	0	Down Regulation	DCN
DKK3	374.82	6.73749	742.903	110.264	6.78482	0	0	Up Regulation	DKK3
DNER	1936.51	231.008	3642.02	15.7658	3.97873	0	0	Up Regulation	DNER
DOK5	659.331	4.97203	1313.69	264.216	8.04557	0	0	Up Regulation	DOK5
DSG4	824.752	1468.8	180.707	0.123031	-3.02291	0	0	Down Regulation	DSG4
ECT2	526.429	1012.36	40.4949	0.0400004	-4.64384	0	0	Down Regulation	ECT2
EGFR	1192.82	160.809	2224.83	13.8352	3.79028	0	0	Up Regulation	EGFR
ENDOD1	579.342	1117.89	40.7934	0.0364914	-4.7763	0	0	Down Regulation	ENDOD1
ENPP3	4713.53	8352.34	1074.71	0.128672	-2.95823	0	0	Down Regulation	ENPP3
EPB41	709.548	60.514	1358.58	22.4507	4.48869	0	0	Up Regulation	EPB41
EPDR1	3501.77	5915.21	1088.32	0.183987	-2.44232	0	0	Down Regulation	EPDR1
F13A1	526.68	954.982	98.3771	0.103015	-3.27908	0	0	Down Regulation	F13A1
FAAH	2666.9	4600.17	733.621	0.159477	-2.64858	0	0	Down Regulation	FAAH
FAM83D	298.96	587.515	10.4053	0.0177107	-5.81923	0	0	Down Regulation	FAM83D
FAP	11143.7	21718.5	568.887	0.0261937	-5.25464	0	0	Down Regulation	FAP
FBLN1	2527.8	4839.53	216.081	0.0446492	-4.48522	0	0	Down Regulation	FBLN1
FBXL2	259.808	8.9743	510.641	56.9003	5.83037	0	0	Up Regulation	FBXL2
FNDC5	364.412	1.88067	726.944	386.534	8.59445	0	0	Up Regulation	FNDC5
FREM2	375.363	3.30687	747.419	226.02	7.82031	0	0	Up Regulation	FREM2
GAP43	1095.84	2092.67	98.9975	0.0473067	-4.40181	0	0	Down Regulation	GAP43
GEM	14568.1	24409.7	4726.54	0.193634	-2.36859	0	0	Down Regulation	GEM
GFRA3	358.859	5.6769	712.041	125.428	6.97071	0	0	Up Regulation	GFRA3
GPC1	710.692	72.6709	1348.71	18.5592	4.21406	0	0	Up Regulation	GPC1
GRHL2	471.427	899.696	43.1582	0.0479697	-4.38173	0	0	Down Regulation	GRHL2
GRK3	599.038	1108.87	89.2085	0.0804501	-3.63576	0	0	Down Regulation	GRK3
GYPC	4217.38	7617.52	817.243	0.107285	-3.22048	0	0	Down Regulation	GYPC
HIP1	768.613	1377.77	159.45	0.11573	-3.11116	0	0	Down Regulation	HIP1
HOXD8	430.181	817.931	42.4305	0.0518754	-4.26881	0	0	Down Regulation	HOXD8
HTRA1	6404.85	1302.02	11507.7	8.83829	3.14377	0	0	Up Regulation	HTRA1
IER5L	1159.2	2230.27	88.1406	0.0395202	-4.66127	0	0	Down Regulation	IER5L
IL31RA	1306.05	2319.1	292.993	0.126339	-2.98463	0	0	Down Regulation	IL31RA
IP6K2	1646.03	363.574	2928.48	8.05472	3.00983	0	0	Up Regulation	IP6K2
ITIH5	241.934	9.83901	474.028	48.1785	5.59032	0	0	Up Regulation	ITIH5
K123	2067.97	3551.64	584.294	0.164514	-2.60372	0	0	Down Regulation	K123
KIF2C	428.468	801.903	55.0326	0.0686275	-3.86507	0	0	Down Regulation	KIF2C
KLF4	737.565	1344.02	131.112	0.0975526	-3.35768	0	0	Down Regulation	KLF4
KNL1	751.821	1428.71	74.9344	0.0524491	-4.25294	0	0	Down Regulation	KNL1
KPNA2	1632.7	3208.81	56.5937	0.017637	-5.82525	0	0	Down Regulation	KPNA2
LAMC2	3560.21	6749.54	370.872	0.0549478	-4.18579	0	0	Down Regulation	LAMC2
LOC101749175	3552.11	6791.87	312.356	0.0459897	-4.44255	0	0	Down Regulation	LOC101749175
LOC121108808	304.418	7.05904	601.777	85.2492	6.41361	0	0	Up Regulation	LOC121108808
LOC416755	835.797	1476.58	195.014	0.132071	-2.92061	0	0	Down Regulation	LOC416755
LOX	37456	63726.3	11185.7	0.175528	-2.51023	0	0	Down Regulation	LOX
LRRN1	260.066	5.55972	514.572	92.5535	6.53222	0	0	Up Regulation	LRRN1
LSAMP	1827.81	3178.44	477.182	0.150131	-2.73571	0	0	Down Regulation	LSAMP
MAP2K6	440.736	32.6104	848.862	26.0304	4.70212	0	0	Up Regulation	MAP2K6
MKI67	1344.46	2636.98	51.9449	0.0196986	-5.66576	0	0	Down Regulation	MKI67
MYO7L2	1125.91	2067.17	184.655	0.0893276	-3.48475	0	0	Down Regulation	MYO7L2
NCS1	1022.56	1960.25	84.8603	0.0432905	-4.52981	0	0	Down Regulation	NCS1
NID2	424.74	7.8661	841.615	106.993	6.74137	0	0	Up Regulation	NID2
NRP2	8301.28	14382.9	2219.65	0.154326	-2.69595	0	0	Down Regulation	NRP2
OLFM1	968.535	34.0709	1903	55.8541	5.80359	0	0	Up Regulation	OLFM1
OLFML2B	644.817	70.8098	1218.83	17.2127	4.1054	0	0	Up Regulation	OLFML2B
P2RY1	306.335	7.35138	605.318	82.3407	6.36353	0	0	Up Regulation	P2RY1
P4HA3	951.09	1856.84	45.3439	0.02442	-5.35579	0	0	Down Regulation	P4HA3
PAPPA2	6808.45	13588.5	28.4412	0.00209304	-8.90018	0	0	Down Regulation	PAPPA2
PARVA	1734.1	2987.92	480.29	0.160744	-2.63716	0	0	Down Regulation	PARVA
PARVB	8701.33	14782.3	2620.32	0.17726	-2.49606	0	0	Down Regulation	PARVB
PCOLCE2	877.5	1542.21	212.792	0.137979	-2.85748	0	0	Down Regulation	PCOLCE2
PDE4B	1390.68	2396.38	384.969	0.160646	-2.63805	0	0	Down Regulation	PDE4B
PDGFD	724.752	1412.53	36.9733	0.0261752	-5.25565	0	0	Down Regulation	PDGFD
PDGFRB	6696.97	11953.3	1440.59	0.120518	-3.05268	0	0	Down Regulation	PDGFRB
PHF19	1697.37	3207.84	186.899	0.0582631	-4.10127	0	0	Down Regulation	PHF19
PITX3	350.998	5.66298	696.332	122.962	6.94207	0	0	Up Regulation	PITX3
PLIN3	1408.39	7.62929	2809.16	368.207	8.52437	0	0	Up Regulation	PLIN3
PLXNB3	439.889	22.7323	857.045	37.7017	5.23656	0	0	Up Regulation	PLXNB3
PPARD	4257.71	7125.2	1390.22	0.195114	-2.35761	0	0	Down Regulation	PPARD
RAB39A	662.171	23.3478	1300.99	55.7224	5.80018	0	0	Up Regulation	RAB39A
RACGAP1	475.288	924.785	25.7902	0.0278878	-5.16422	0	0	Down Regulation	RACGAP1
RASGRP3	3645.41	7241.45	49.3658	0.00681711	-7.19662	0	0	Down Regulation	RASGRP3
RHOJ	6200.2	11808.8	591.645	0.0501022	-4.31898	0	0	Down Regulation	RHOJ
RRP1B	3606.15	1019.28	6193.01	6.07585	2.60309	0	0	Up Regulation	RRP1B
RSPO3	1039.31	1980.53	98.0796	0.0495218	-4.33579	0	0	Down Regulation	RSPO3
RTN4RL1	249.675	2.3119	497.039	214.991	7.74813	0	0	Up Regulation	RTN4RL1
RUNX1T1	950.026	1710.98	189.074	0.110506	-3.1778	0	0	Down Regulation	RUNX1T1
SCG3	2158.66	557.015	3760.3	6.7508	2.75506	0	0	Up Regulation	SCG3
SCN9A	485.643	51.8055	919.481	17.7487	4.14964	0	0	Up Regulation	SCN9A
SCUBE1	789.868	75.2749	1504.46	19.9862	4.32093	0	0	Up Regulation	SCUBE1
SDC3	457.893	10.5014	905.284	86.2063	6.42972	0	0	Up Regulation	SDC3
SHKBP1	1850.32	3193.79	506.84	0.158695	-2.65567	0	0	Down Regulation	SHKBP1
SHQ1	1131.84	277.717	1985.96	7.15103	2.83815	0	0	Up Regulation	SHQ1
SLC4A8	390.891	25.9448	755.838	29.1326	4.86456	0	0	Up Regulation	SLC4A8
SMARCA4	3651.89	1191.58	6112.2	5.12947	2.35881	0	0	Up Regulation	SMARCA4
SMC2	918.867	1806.82	30.9181	0.0171119	-5.86885	0	0	Down Regulation	SMC2
SPI1	718.829	1412.31	25.3508	0.0179499	-5.79988	0	0	Down Regulation	SPI1
SYPL1	242.073	10.6048	473.54	44.6535	5.4807	0	0	Up Regulation	SYPL1
TACC3	1883.78	3239.01	528.543	0.16318	-2.61546	0	0	Down Regulation	TACC3
TBC1D9	1075.52	148.988	2002.05	13.4377	3.74821	0	0	Up Regulation	TBC1D9
THNSL1	1004.94	201.011	1808.87	8.99884	3.16974	0	0	Up Regulation	THNSL1
THRB	2149.43	3852.07	446.792	0.115987	-3.10796	0	0	Down Regulation	THRB
TNFRSF6B	1607.43	3089.85	125.002	0.0404558	-4.62751	0	0	Down Regulation	TNFRSF6B
TNS1	10379.9	18175.6	2584.18	0.142178	-2.81423	0	0	Down Regulation	TNS1
TOP2A	2148.18	3928.06	368.302	0.0937618	-3.41486	0	0	Down Regulation	TOP2A
TSC22D1	2983.27	5101.95	864.587	0.169462	-2.56096	0	0	Down Regulation	TSC22D1
TSPAN7	292.987	5.26059	580.713	110.389	6.78646	0	0	Up Regulation	TSPAN7
ZMYND11	978.967	1713.22	244.718	0.142841	-2.80752	0	0	Down Regulation	ZMYND11
ABCA5	1067.67	227.575	1907.76	8.38303	3.06747	1.14047e-307	1.81521e-305	Up Regulation	ABCA5
EYA4	837.719	1503.7	171.737	0.11421	-3.13025	2.72545e-307	4.30601e-305	Down Regulation	EYA4
SERPINH1	13424.5	21895.2	4953.74	0.226248	-2.14403	8.94522e-307	1.40296e-304	Down Regulation	SERPINH1
ADIPOQ	261.058	520.625	1.49134	0.00286452	-8.44749	1.01396e-305	1.57876e-303	Down Regulation	ADIPOQ
CERCAM	2535.72	4222.19	849.244	0.201138	-2.31374	1.05459e-304	1.63021e-302	Down Regulation	CERCAM
CNTNAP1	641.572	84.7301	1198.41	14.1439	3.82211	1.33499e-304	2.04893e-302	Up Regulation	CNTNAP1
IQSEC1	3024.96	5017.07	1032.85	0.205867	-2.28022	1.96173e-303	2.98948e-301	Down Regulation	IQSEC1
PPP1R1A	168.203	0.315579	336.09	1064.99	10.0566	1.72877e-302	2.61591e-300	Up Regulation	PPP1R1A
KCNE2	686.776	1299.1	74.4561	0.0573138	-4.12497	9.43422e-300	1.41757e-297	Down Regulation	KCNE2
NUSAP1	1047.68	2018.47	76.8888	0.0380926	-4.71434	6.17654e-299	9.21634e-297	Down Regulation	NUSAP1
TMEM245	1251.34	2129.88	372.806	0.175036	-2.51428	7.12432e-299	1.05573e-296	Down Regulation	TMEM245
H2AFJ	361.127	50.2631	671.991	13.3695	3.74087	6.24056e-298	9.18431e-296	Up Regulation	H2AFJ
CDC45	610.813	1082.91	138.712	0.128091	-2.96476	2.43059e-296	3.55279e-294	Down Regulation	CDC45
ODC	4715.97	1098.64	8333.3	7.58511	2.92317	1.89033e-295	2.74443e-293	Up Regulation	ODC
AQP1	5081.99	9612.63	551.361	0.057358	-4.12386	5.1849e-295	7.47705e-293	Down Regulation	AQP1
TNK2	1631.26	2747.39	515.135	0.1875	-2.41504	1.45686e-294	2.0869e-292	Down Regulation	TNK2
LOC121113331	573.855	123.51	1024.2	8.29242	3.05179	6.02284e-293	8.57038e-291	Up Regulation	LOC121113331
HOXA3	811.778	1408.76	214.801	0.152475	-2.71335	9.06801e-293	1.28187e-290	Down Regulation	HOXA3
VSIG10L	2442.48	4048.2	836.77	0.206702	-2.27438	4.20979e-292	5.91214e-290	Down Regulation	VSIG10L
LOC100858295	1582.72	2656.89	508.555	0.19141	-2.38526	5.78927e-292	8.07753e-290	Down Regulation	LOC100858295
MFAP5	2186.66	3631.51	741.808	0.20427	-2.29145	1.02873e-291	1.42609e-289	Down Regulation	MFAP5
MAP3K7CL	164.248	0.895941	327.6	365.649	8.51431	2.67681e-290	3.68697e-288	Up Regulation	MAP3K7CL
CACNA1G	157.995	0.178093	315.811	1773.3	10.7922	1.41314e-289	1.93402e-287	Up Regulation	CACNA1G
DLGAP5	761.553	1322.9	200.21	0.151342	-2.72411	4.53308e-289	6.1647e-287	Down Regulation	DLGAP5
PBK	267.56	506.426	28.6937	0.0566591	-4.14155	4.86939e-289	6.58041e-287	Down Regulation	PBK
PLS1	189.477	5.35365	373.599	69.7841	6.12483	1.48264e-288	1.99109e-286	Up Regulation	PLS1
PRC1	596.026	1164.96	27.0879	0.0232521	-5.42649	2.1838e-288	2.91448e-286	Down Regulation	PRC1
LOC107053383	981.853	1808.01	155.692	0.0861124	-3.53764	1.48559e-287	1.97042e-285	Down Regulation	LOC107053383
ANXA2	28423.8	46723.8	10123.7	0.21667	-2.20643	3.62713e-286	4.78136e-284	Down Regulation	ANXA2
PHPT1L	376.642	689.826	63.4585	0.091992	-3.44235	7.79628e-286	1.02146e-283	Down Regulation	PHPT1L
RGS7BP	446.11	805.532	86.688	0.107616	-3.21604	1.22483e-285	1.59503e-283	Down Regulation	RGS7BP
SERPINI1	1526.92	488.547	2565.29	5.25086	2.39255	3.88664e-284	5.03085e-282	Up Regulation	SERPINI1
TUBB2B	857.37	191.252	1523.49	7.96588	2.99383	6.26008e-284	8.05451e-282	Up Regulation	TUBB2B
CENPE	396.951	769.561	24.3419	0.0316309	-4.98252	1.51398e-282	1.93636e-280	Down Regulation	CENPE
FHL5	917.73	1630.32	205.141	0.125829	-2.99047	1.80422e-282	2.29392e-280	Down Regulation	FHL5
PLP2	1218.85	2116.61	321.094	0.151702	-2.72068	2.16558e-282	2.73717e-280	Down Regulation	PLP2
MYOZ2	155.28	0.471395	310.088	657.81	9.36153	1.1264e-280	1.41538e-278	Up Regulation	MYOZ2
KCTD15	473.985	847.911	100.058	0.118006	-3.08307	7.23012e-280	9.03219e-278	Down Regulation	KCTD15
BUB1	465.666	847.736	83.5963	0.0986113	-3.3421	1.87231e-279	2.32546e-277	Down Regulation	BUB1
MKX	2197.28	3627.19	767.38	0.211563	-2.24084	3.59484e-279	4.43921e-277	Down Regulation	MKX
TMCC2	1640.08	543.98	2736.19	5.02994	2.33054	5.95742e-279	7.31469e-277	Up Regulation	TMCC2
TNFRSF10B	381.131	695.147	67.1154	0.0965485	-3.3726	1.40223e-278	1.71191e-276	Down Regulation	TNFRSF10B
LUM	285.833	33.0241	538.643	16.3106	4.02774	4.8301e-278	5.86352e-276	Up Regulation	LUM
SGO1	153.762	304.665	2.859	0.00938408	-6.73557	1.03556e-276	1.25006e-274	Down Regulation	SGO1
UBE2E1	740.875	1280.91	200.836	0.156791	-2.67308	2.45788e-276	2.95042e-274	Down Regulation	UBE2E1
BTBD8	424.794	79.4361	770.151	9.69523	3.27727	1.13254e-274	1.35194e-272	Up Regulation	BTBD8
BCAT1	5447.46	8806.89	2088.03	0.237091	-2.07649	2.49548e-274	2.96245e-272	Down Regulation	BCAT1
LOC101751709	1423.78	399.84	2447.71	6.12173	2.61394	5.46518e-274	6.45221e-272	Up Regulation	LOC101751709
OLFML2A	333.686	49.28	618.092	12.5424	3.64875	6.86996e-274	8.06639e-272	Up Regulation	OLFML2A
CHST15	696.38	181.448	1211.31	6.6758	2.73894	8.0497e-273	9.40021e-271	Up Regulation	CHST15
PLEKHG4	845.102	1446.02	244.187	0.168869	-2.56602	6.81977e-272	7.92089e-270	Down Regulation	PLEKHG4
NEK2	287.445	535.976	38.9138	0.0726035	-3.78382	9.16011e-272	1.05819e-269	Down Regulation	NEK2
PDCD1LG2	289.569	538.917	40.2216	0.074634	-3.74402	1.8592e-271	2.13629e-269	Down Regulation	PDCD1LG2
KLHL9	927.117	271.127	1583.11	5.83898	2.54572	4.82696e-271	5.51685e-269	Up Regulation	KLHL9
HIPK2	2819.04	4599.61	1038.48	0.225776	-2.14703	6.22881e-270	7.0814e-268	Down Regulation	HIPK2
RASSF9	436.203	781.977	90.43	0.115643	-3.11225	8.89102e-270	1.00548e-267	Down Regulation	RASSF9
TRAM2	1676.57	2774.27	578.868	0.208656	-2.2608	1.32379e-268	1.48923e-266	Down Regulation	TRAM2
POLR3G	199.327	11.1715	387.483	34.685	5.11624	2.07415e-268	2.32121e-266	Up Regulation	POLR3G
ATP2A3	185.447	7.80504	363.089	46.5198	5.53977	1.36913e-267	1.52427e-265	Up Regulation	ATP2A3
RRM2	650.505	1261.06	39.9502	0.0316798	-4.98029	1.9151e-267	2.12112e-265	Down Regulation	RRM2
CADPS	377.249	65.7729	688.726	10.4713	3.38837	1.96281e-267	2.16282e-265	Up Regulation	CADPS
SHCBP1	438.745	830.175	47.3159	0.0569951	-4.13302	6.46454e-267	7.08691e-265	Down Regulation	SHCBP1
TMLHE	1648.15	2855.64	440.654	0.15431	-2.6961	2.32488e-266	2.53577e-264	Down Regulation	TMLHE
MTURN	829.388	1588.9	69.8727	0.0439754	-4.50716	6.01385e-266	6.52624e-264	Down Regulation	MTURN
CTSK	4921.54	7914.09	1929	0.243742	-2.03657	1.43239e-264	1.54662e-262	Down Regulation	CTSK
TENM2	1400.51	2324.65	476.377	0.204924	-2.28684	7.31501e-263	7.85888e-261	Down Regulation	TENM2
LOXL3	1008.54	1699.52	317.566	0.186856	-2.42	1.18047e-262	1.26193e-260	Down Regulation	LOXL3
SHROOM4	453.015	805.662	100.369	0.12458	-3.00486	4.88449e-262	5.1957e-260	Down Regulation	SHROOM4
F2R	3047.71	911.469	5183.95	5.68747	2.50779	1.32371e-261	1.40111e-259	Up Regulation	F2R
KIAA1217	2020.41	3306.39	734.433	0.222125	-2.17055	2.19912e-261	2.3163e-259	Down Regulation	KIAA1217
NTN4L	3453.67	5883.21	1024.13	0.174077	-2.5222	4.83506e-260	5.06785e-258	Down Regulation	NTN4L
BOC	1125.31	1881.89	368.726	0.195934	-2.35156	2.91535e-258	3.04088e-256	Down Regulation	BOC
LRP1	12424.8	20697.8	4151.89	0.200596	-2.31764	4.03635e-257	4.18981e-255	Down Regulation	LRP1
SH2B3	265.675	495.362	35.9883	0.0726505	-3.78288	5.09797e-257	5.26636e-255	Down Regulation	SH2B3
LOC107050721	1083.46	1812.32	354.594	0.195657	-2.3536	9.24273e-257	9.50232e-255	Down Regulation	LOC107050721
IRF2	1493.48	2463.71	523.242	0.21238	-2.23528	1.20397e-256	1.23189e-254	Down Regulation	IRF2
ATP6AP1	2369.94	3854.38	885.491	0.229736	-2.12195	1.54563e-256	1.57398e-254	Down Regulation	ATP6AP1
LZTS3	2549.67	4433.72	665.612	0.150125	-2.73577	1.11221e-255	1.12727e-253	Down Regulation	LZTS3
IGF2BP2	732.464	1251.94	212.982	0.170121	-2.55536	5.03857e-255	5.08281e-253	Down Regulation	IGF2BP2
DNAH12	339.675	57.6858	621.665	10.7767	3.42985	4.88467e-254	4.90453e-252	Up Regulation	DNAH12
SELE	228.976	447.339	10.6135	0.0237257	-5.3974	7.33809e-254	7.33072e-252	Down Regulation	SELE
ACOD1	167.292	325.621	8.96342	0.0275271	-5.183	7.36927e-254	7.33072e-252	Down Regulation	ACOD1
CIDEA	1747.35	354.659	3140.03	8.85367	3.14628	6.71562e-253	6.6497e-251	Up Regulation	CIDEA
PTPRG	2843.08	4808.9	877.259	0.182424	-2.45463	8.10797e-253	7.99156e-251	Down Regulation	PTPRG
CCNA2	1015.6	1700.38	330.811	0.194551	-2.36178	1.31385e-252	1.28908e-250	Down Regulation	CCNA2
PIK3CG	844.756	1429.13	260.379	0.182194	-2.45645	1.65869e-252	1.62002e-250	Down Regulation	PIK3CG
LOC121108178	146.108	1.94676	290.269	149.104	7.22017	1.84298e-252	1.79186e-250	Up Regulation	LOC121108178
KIF23	686.534	1175.31	197.756	0.168258	-2.57125	1.4389e-250	1.38644e-248	Down Regulation	KIF23
DENND4A	4059.04	6990.51	1127.57	0.161301	-2.63218	7.2022e-250	6.90865e-248	Down Regulation	DENND4A
ELOVL7	242.055	27.6662	456.443	16.4982	4.04424	5.13606e-248	4.90483e-246	Up Regulation	ELOVL7
FAM171B	2296.61	871.573	3721.64	4.27003	2.09425	6.357e-248	6.04393e-246	Up Regulation	FAM171B
TCF7L2	1800	2933.46	666.538	0.227219	-2.13784	1.33588e-247	1.25895e-245	Down Regulation	TCF7L2
RNASEK	1874.8	692.33	3057.28	4.41593	2.14272	2.13641e-247	2.00459e-245	Up Regulation	RNASEK
LOC107055329	223.833	2.36337	445.304	188.419	7.5578	8.52849e-246	7.96747e-244	Up Regulation	LOC107055329
LRRC25	143.487	2.38853	284.586	119.147	6.8966	5.24223e-245	4.87618e-243	Up Regulation	LRRC25
PHKB	1499.93	535.676	2464.18	4.60013	2.20167	9.73198e-245	9.01341e-243	Up Regulation	PHKB
FMR1	2131.52	3450.85	812.187	0.235359	-2.08707	6.11603e-244	5.61603e-242	Down Regulation	FMR1
TPX2	961.82	1693.31	230.331	0.136025	-2.87806	1.9911e-241	1.81283e-239	Down Regulation	TPX2
MYL12B	2240.4	860.65	3620.14	4.20629	2.07255	2.34997e-241	2.13054e-239	Up Regulation	MYL12B
TMTC3	2310.32	897.34	3723.31	4.14927	2.05286	2.86485e-240	2.58643e-238	Up Regulation	TMTC3
DEF6	143.497	281.746	5.24746	0.0186248	-5.74663	5.31855e-240	4.78158e-238	Down Regulation	DEF6
KIF1A	271.2	5.99682	536.403	89.4479	6.48298	3.38257e-239	3.02839e-237	Up Regulation	KIF1A
STK17A	130.009	0.706378	259.311	367.1	8.52003	8.65769e-239	7.719e-237	Up Regulation	STK17A
FOXM1	305.735	591.607	19.8624	0.0335737	-4.89653	2.19121e-238	1.94556e-236	Down Regulation	FOXM1
DIAPH3	418.818	738.968	98.668	0.133521	-2.90486	2.78519e-238	2.46277e-236	Down Regulation	DIAPH3
AHRR	1023.73	1772.16	275.31	0.155353	-2.68638	3.91966e-238	3.45171e-236	Down Regulation	AHRR
PCDHGC3	2776.52	4444.93	1108.11	0.249298	-2.00406	7.20668e-238	6.32041e-236	Down Regulation	PCDHGC3
ZNF469	623.693	1064.3	183.083	0.172022	-2.53934	1.19934e-237	1.04332e-235	Down Regulation	ZNF469
HDGFRP3	371.051	660.807	81.2943	0.123023	-3.023	1.30116e-237	1.12734e-235	Down Regulation	HDGFRP3
FAM105A	377.241	79.3492	675.133	8.50838	3.08889	1.84843e-236	1.59507e-234	Up Regulation	FAM105A
TSPAN1	173.06	2.46969	343.65	139.147	7.12046	3.75551e-235	3.22779e-233	Up Regulation	TSPAN1
SH3GLB2	2188.98	3610.71	767.246	0.212492	-2.23452	8.07697e-235	6.8869e-233	Down Regulation	SH3GLB2
RCAN2	2223	867.979	3578.01	4.12223	2.04343	2.67607e-234	2.27276e-232	Up Regulation	RCAN2
ITSN2	1515.95	2463.76	568.148	0.230602	-2.11653	5.68182e-234	4.80651e-232	Down Regulation	ITSN2
TERF1	440.897	771.816	109.978	0.142492	-2.81105	7.27168e-234	6.12732e-232	Down Regulation	TERF1
PLK1	426.802	819.989	33.6152	0.0409947	-4.60842	1.87356e-233	1.57254e-231	Down Regulation	PLK1
ANP32B	1157.39	1900.83	413.946	0.217771	-2.19911	9.85631e-233	8.24056e-231	Down Regulation	ANP32B
PDE4D	371.955	79.4535	664.456	8.36283	3.06399	1.07038e-232	8.91441e-231	Up Regulation	PDE4D
MAP4K5	1379.25	2279.49	479.009	0.210139	-2.25059	3.83222e-232	3.16704e-230	Down Regulation	MAP4K5
NME3	479.877	834.156	125.598	0.150569	-2.7315	1.12445e-231	9.25711e-230	Down Regulation	NME3
LOC419584	613.12	177.558	1048.68	5.90613	2.56221	7.80242e-231	6.39888e-229	Up Regulation	LOC419584
ISYNA1	164.574	9.17664	319.971	34.868	5.12383	1.08874e-230	8.89499e-229	Up Regulation	ISYNA1
LOC107049847	801.677	257.39	1345.96	5.22927	2.38661	1.85416e-229	1.50911e-227	Up Regulation	LOC107049847
LAMB2	695.387	1179.4	211.378	0.179226	-2.48015	1.63692e-228	1.32227e-226	Down Regulation	LAMB2
PITPNC1	1620.57	2619.12	622.017	0.237491	-2.07406	1.68943e-228	1.35958e-226	Down Regulation	PITPNC1
KIF4B	578.11	986.416	169.805	0.172144	-2.53832	2.87563e-228	2.30555e-226	Down Regulation	KIF4B
LOC121113202	1449.65	2355.79	543.501	0.230708	-2.11586	6.14896e-228	4.91162e-226	Down Regulation	LOC121113202
ADCYAP1R1	124.368	0.836709	247.898	296.278	8.21081	8.36489e-228	6.6569e-226	Up Regulation	ADCYAP1R1
PPM1K	831.373	270.74	1392.01	5.1415	2.36219	3.93534e-227	3.12025e-225	Up Regulation	PPM1K
B3GNT5	537.746	921.169	154.324	0.16753	-2.5775	1.70672e-225	1.34331e-223	Down Regulation	B3GNT5
ARAP2	581.385	989.782	172.989	0.174775	-2.51643	2.32863e-225	1.8261e-223	Down Regulation	ARAP2
HIST2H3D	313.688	23.3672	604.008	25.8486	4.69201	1.06244e-224	8.27122e-223	Up Regulation	HIST2H3D
LOC112531881	406.978	712.548	101.407	0.142316	-2.81283	3.46404e-224	2.68707e-222	Down Regulation	LOC112531881
FAM65A	421.459	735.613	107.306	0.145873	-2.77722	1.47369e-222	1.13904e-220	Down Regulation	FAM65A
TMEM62	318.601	62.3612	574.841	9.21794	3.20444	1.94349e-222	1.49677e-220	Up Regulation	TMEM62
ADK	478.296	126.041	830.55	6.58951	2.72017	4.00002e-222	3.06959e-220	Up Regulation	ADK
CCNB3	364.433	697.313	31.5534	0.04525	-4.46594	1.37896e-221	1.0507e-219	Down Regulation	CCNB3
STK10	623.858	1053.62	194.102	0.184224	-2.44046	2.21498e-221	1.68174e-219	Down Regulation	STK10
LOC124417502	166.04	317.947	14.1328	0.0444502	-4.49167	4.95718e-221	3.75053e-219	Down Regulation	LOC124417502
SCN1A	477.835	62.1181	893.551	14.3847	3.84647	7.25795e-221	5.47199e-219	Up Regulation	SCN1A
HJURP	531.316	908.706	153.927	0.169391	-2.56157	1.27198e-220	9.55633e-219	Down Regulation	HJURP
NAV3	2769.8	4672.35	867.245	0.185612	-2.42964	2.6104e-218	1.94756e-216	Down Regulation	NAV3
ZFHX4	1109.66	1823.35	395.964	0.217163	-2.20315	7.16022e-218	5.32359e-216	Down Regulation	ZFHX4
ATP6V0D2	139.106	276.944	1.26796	0.00457839	-7.77094	2.98307e-217	2.20265e-215	Down Regulation	ATP6V0D2
CYP4A22	354.37	78.7061	630.034	8.00491	3.00088	6.84138e-217	5.03427e-215	Up Regulation	CYP4A22
TPPP	192.084	20.4619	363.706	17.7748	4.15176	5.41957e-216	3.97442e-214	Up Regulation	TPPP
MOGAT1	205.51	24.9525	386.067	15.4721	3.9516	4.01487e-215	2.93427e-213	Up Regulation	MOGAT1
GCG	158.579	308.948	8.20976	0.0265733	-5.23388	5.88483e-215	4.28635e-213	Down Regulation	GCG
CCDC88B	771.654	199.486	1343.82	6.73644	2.75199	8.16418e-215	5.92648e-213	Up Regulation	CCDC88B
PLEKHO1	1109.44	1803.59	415.293	0.23026	-2.11867	1.09653e-214	7.93303e-213	Down Regulation	PLEKHO1
KCNMA1	658.838	1104.18	213.497	0.193353	-2.37069	1.27423e-214	9.18774e-213	Down Regulation	KCNMA1
TUSC5	193.841	21.1216	366.56	17.3548	4.11726	2.00168e-214	1.43846e-212	Up Regulation	TUSC5
CLSTN3	1055.3	384.973	1725.64	4.48249	2.1643	3.484e-214	2.49536e-212	Up Regulation	CLSTN3
PPP1R36	1448.37	2327.23	569.509	0.244715	-2.03082	1.21681e-213	8.65748e-212	Down Regulation	PPP1R36
ARHGAP19	259.711	507.554	11.8672	0.0233812	-5.41851	1.51221e-211	1.06186e-209	Down Regulation	ARHGAP19
PTPN14	1117.96	1813.39	422.534	0.233008	-2.10155	1.64837e-211	1.15369e-209	Down Regulation	PTPN14
WIPF1	411.294	762.47	60.1191	0.0788478	-3.66479	3.48809e-211	2.4334e-209	Down Regulation	WIPF1
LOC101749531	108.779	215.862	1.69599	0.00785682	-6.99184	5.15272e-211	3.58306e-209	Down Regulation	LOC101749531
SPAG5	157.925	308.963	6.88724	0.0222914	-5.48737	9.01188e-211	6.24639e-209	Down Regulation	SPAG5
AAGAB	1312.82	509.854	2115.79	4.14979	2.05304	5.45845e-210	3.75916e-208	Up Regulation	AAGAB
NCAPG2	350.787	616.048	85.5264	0.138831	-2.8486	3.17853e-209	2.18202e-207	Down Regulation	NCAPG2
EPHX1	1264.4	489.147	2039.65	4.16981	2.05998	2.75892e-208	1.88793e-206	Up Regulation	EPHX1
ANO3	344.759	15.0573	674.46	44.7928	5.48519	1.59223e-207	1.08611e-205	Up Regulation	ANO3
CXCL14	380.37	739.509	21.231	0.0287096	-5.12232	2.16935e-207	1.47509e-205	Down Regulation	CXCL14
BEND4	195.504	23.5469	367.46	15.6054	3.96398	2.9548e-207	2.00283e-205	Up Regulation	BEND4
NSMF	252.286	44.304	460.268	10.3889	3.37697	4.87414e-206	3.2831e-204	Up Regulation	NSMF
CRLF1	203.585	11.5701	395.6	34.1916	5.09557	1.35226e-205	9.07998e-204	Up Regulation	CRLF1
CEP55	315.467	595.906	35.0284	0.0587819	-4.08848	1.3617e-205	9.11491e-204	Down Regulation	CEP55
PMEL	220.74	1.18342	440.296	372.053	8.53936	1.55987e-205	1.0409e-203	Up Regulation	PMEL
MYBL2	199.298	369.718	28.8777	0.0781074	-3.6784	2.07987e-204	1.37086e-202	Down Regulation	MYBL2
HS6ST3	166.946	7.25099	326.641	45.0477	5.49338	6.57556e-204	4.32077e-202	Up Regulation	HS6ST3
PTPRE	955.567	1551.43	359.707	0.231855	-2.1087	3.92282e-203	2.56981e-201	Down Regulation	PTPRE
CRMP1	143.851	8.9673	278.734	31.0834	4.95807	3.85103e-202	2.51511e-200	Up Regulation	CRMP1
RIPK3	10234.5	16644.9	3824.14	0.229749	-2.12187	8.69257e-202	5.65992e-200	Down Regulation	RIPK3
DGKB	955.64	1550.35	360.929	0.232804	-2.10281	3.54401e-201	2.29368e-199	Down Regulation	DGKB
CDH4	145.482	9.67848	281.285	29.063	4.86111	4.7206e-201	3.04599e-199	Up Regulation	CDH4
TMEM74	155.688	12.5812	298.795	23.7493	4.56981	1.37095e-200	8.7933e-199	Up Regulation	TMEM74
CPNE1	821.712	1342.85	300.57	0.223829	-2.15953	2.25886e-200	1.44453e-198	Down Regulation	CPNE1
PPA2	695.312	1146.74	243.883	0.212675	-2.23328	2.67705e-200	1.70688e-198	Down Regulation	PPA2
EGFL6	337.485	80.3627	594.607	7.39904	2.88734	3.13072e-200	1.99023e-198	Up Regulation	EGFL6
REPS2	111.719	1.6267	221.812	136.357	7.09125	3.82781e-200	2.4262e-198	Up Regulation	REPS2
THYN1	572.186	956.806	187.566	0.196033	-2.35083	1.15784e-199	7.31719e-198	Down Regulation	THYN1
SEMA5B	278.565	57.8906	499.24	8.62384	3.10833	2.94493e-198	1.85022e-196	Up Regulation	SEMA5B
LOC121110452	184.02	22.1329	345.907	15.6286	3.96612	3.91783e-198	2.44716e-196	Up Regulation	LOC121110452
RPS2	8674.66	14668.3	2681.03	0.182777	-2.45184	4.24966e-197	2.63909e-195	Down Regulation	RPS2
MYOF	10118.8	17026.3	3211.3	0.188608	-2.40654	4.28845e-197	2.6555e-195	Down Regulation	MYOF
MOG	215.337	393.587	37.0879	0.0942306	-3.40766	9.7962e-197	6.04859e-195	Down Regulation	MOG
LOC121106893	422.986	723.105	122.868	0.169917	-2.5571	6.02169e-196	3.6968e-194	Down Regulation	LOC121106893
TRAF1	1053.97	1829.95	278	0.151917	-2.71864	6.0859e-196	3.72557e-194	Down Regulation	TRAF1
HIC1	199.514	28.6925	370.335	12.907	3.69009	1.01727e-194	6.20969e-193	Up Regulation	HIC1
BCL6	638.662	218.74	1058.58	4.83946	2.27485	9.81807e-194	5.95935e-192	Up Regulation	BCL6
CIT	446.306	814.616	77.9966	0.0957464	-3.38464	4.19472e-193	2.53893e-191	Down Regulation	CIT
ISOC1	377.116	100.882	653.35	6.47636	2.69518	3.05207e-192	1.83697e-190	Up Regulation	ISOC1
KIF20A	586.834	1070.72	102.943	0.0961435	-3.37867	1.31356e-191	7.88394e-190	Down Regulation	KIF20A
MCOLN3	222.741	37.7802	407.702	10.7914	3.43181	1.36739e-191	8.18418e-190	Up Regulation	MCOLN3
FAM72A	244.795	481.926	7.66294	0.0159007	-5.97477	1.55355e-191	9.27251e-190	Down Regulation	FAM72A
LOC107053190	101.087	0.706378	201.468	285.213	8.1559	4.22495e-191	2.51472e-189	Up Regulation	LOC107053190
CSRP1	2728.59	4625.19	831.985	0.179881	-2.47488	5.53846e-190	3.27837e-188	Down Regulation	CSRP1
ITGA2	214.929	36.3622	393.495	10.8215	3.43583	1.9239e-189	1.13568e-187	Up Regulation	ITGA2
MYB	154.573	14.6904	294.457	20.0442	4.32511	2.47178e-189	1.4551e-187	Up Regulation	MYB
KDR	184.758	19.8058	349.71	17.657	4.14217	6.8687e-189	4.02147e-187	Up Regulation	KDR
CD109	381.655	105.09	658.22	6.2634	2.64695	8.18561e-189	4.77946e-187	Up Regulation	CD109
NCAN	99.6213	0.64554	198.597	307.645	8.26512	2.34457e-188	1.36156e-186	Up Regulation	NCAN
WNT5B	325.528	80.5467	570.509	7.08296	2.82435	2.41426e-188	1.39826e-186	Up Regulation	WNT5B
PRRX2	377.236	730.024	24.4471	0.033488	-4.90021	1.56702e-187	9.05124e-186	Down Regulation	PRRX2
CASP10	312.882	545.733	80.0315	0.14665	-2.76956	1.52283e-186	8.70241e-185	Down Regulation	CASP10
HSP90AA1	4993.9	1472.69	8515.11	5.78203	2.53158	1.99024e-186	1.13433e-184	Up Regulation	HSP90AA1
CCNF	593.099	978.335	207.863	0.212466	-2.2347	2.16486e-186	1.23059e-184	Down Regulation	CCNF
TMEM117	119.077	5.22941	232.924	44.5412	5.47707	5.08624e-186	2.88359e-184	Up Regulation	TMEM117
ASXL3	418.396	123.164	713.628	5.7941	2.53459	2.38139e-185	1.34655e-183	Up Regulation	ASXL3
ETS1	8090.13	14873.2	1307.01	0.0878767	-3.50838	7.15889e-185	4.03735e-183	Down Regulation	ETS1
DOCK10	331.953	573.799	90.1068	0.157035	-2.67084	4.54235e-183	2.522e-181	Down Regulation	DOCK10
GATA2	677.243	1104.36	250.123	0.226486	-2.1425	5.38994e-183	2.98489e-181	Down Regulation	GATA2
GPR158	326.174	36.2651	616.083	16.9883	4.08647	1.16078e-182	6.41175e-181	Up Regulation	GPR158
ST6GAL2	818.286	52.9675	1583.6	29.8977	4.90196	2.2751e-182	1.25346e-180	Up Regulation	ST6GAL2
CA3B	541.452	182.302	900.602	4.94016	2.30456	1.19975e-181	6.54289e-180	Up Regulation	CA3B
GLIS2	331.588	573.013	90.1642	0.157351	-2.66794	2.2447e-181	1.22106e-179	Down Regulation	GLIS2
SH3RF3	1175.39	2011.16	339.625	0.16887	-2.56602	3.14605e-181	1.70275e-179	Down Regulation	SH3RF3
CYP2D6	489.662	157.153	822.171	5.23165	2.38727	3.43935e-181	1.85682e-179	Up Regulation	CYP2D6
LOC107053928	325.365	84.6654	566.064	6.68589	2.74112	2.23828e-180	1.20536e-178	Up Regulation	LOC107053928
LGI2	242.03	49.7581	434.303	8.72829	3.1257	2.83804e-180	1.52452e-178	Up Regulation	LGI2
SYT17	563.886	929.278	198.493	0.213599	-2.22702	3.4927e-180	1.87151e-178	Down Regulation	SYT17
PRIM2	521.835	131.872	911.798	6.91429	2.78958	4.76435e-180	2.54024e-178	Up Regulation	PRIM2
GDA	194.842	31.6559	358.028	11.31	3.49953	6.36734e-180	3.38651e-178	Up Regulation	GDA
LOC112531347	91.934	182.195	1.6733	0.00918412	-6.76664	2.70531e-179	1.43528e-177	Down Regulation	LOC112531347
DBNDD2	818.663	1313.41	323.911	0.246618	-2.01965	4.50808e-179	2.38584e-177	Down Regulation	DBNDD2
ESPL1	164.405	305.241	23.5694	0.0772158	-3.69496	2.67374e-178	1.41157e-176	Down Regulation	ESPL1
IPO8	857.404	1385.4	329.411	0.237774	-2.07234	1.36017e-177	7.16322e-176	Down Regulation	IPO8
PPIC	656.518	1066.95	246.091	0.23065	-2.11622	1.46631e-177	7.70331e-176	Down Regulation	PPIC
NCAPG	233.057	415.548	50.5658	0.121685	-3.03878	2.24857e-177	1.17555e-175	Down Regulation	NCAPG
SCARB1	885.254	351.88	1418.63	4.03156	2.01134	3.26636e-177	1.7035e-175	Up Regulation	SCARB1
COL27A1	337.441	579.075	95.8067	0.165448	-2.59555	6.45041e-177	3.34782e-175	Down Regulation	COL27A1
RAB7B	458.919	773.834	144.004	0.186092	-2.42591	2.4683e-176	1.27491e-174	Down Regulation	RAB7B
ARL9	403.737	691.349	116.125	0.167969	-2.57373	3.11031e-176	1.60267e-174	Down Regulation	ARL9
TK1	416.228	701.847	130.609	0.186093	-2.42591	6.56502e-176	3.36665e-174	Down Regulation	TK1
PRDM5	365.596	620.87	110.323	0.177691	-2.49255	3.97237e-175	2.02261e-173	Down Regulation	PRDM5
ATP8B4	1151.68	2063.2	240.156	0.116399	-3.10284	1.1907e-174	6.01992e-173	Down Regulation	ATP8B4
MT4	4927.54	445.815	9409.27	21.1058	4.39957	1.88714e-174	9.51853e-173	Up Regulation	MT4
STON2	103.673	3.2991	204.046	61.849	5.95068	4.12297e-174	2.07471e-172	Up Regulation	STON2
GRIA1	259.073	455.777	62.3691	0.136841	-2.86942	4.67733e-174	2.34817e-172	Down Regulation	GRIA1
SAMD12	171.301	10.8877	331.714	30.4667	4.92916	7.37191e-174	3.69231e-172	Up Regulation	SAMD12
MECOM	342.691	584.893	100.489	0.171808	-2.54113	1.52195e-173	7.60516e-172	Down Regulation	MECOM
CD164L2	272.68	33.8105	511.551	15.1299	3.91934	4.64774e-173	2.30106e-171	Up Regulation	CD164L2
BORA	156.295	290.834	21.7553	0.0748032	-3.74076	6.02128e-173	2.97423e-171	Down Regulation	BORA
SULF2	970.435	1580.84	360.027	0.227744	-2.13452	9.72944e-173	4.79487e-171	Down Regulation	SULF2
CDC20	338.249	589.554	86.9436	0.147474	-2.76147	9.80712e-172	4.82209e-170	Down Regulation	CDC20
FABP7	833.522	283.067	1383.98	4.88922	2.28961	1.55089e-171	7.59089e-170	Up Regulation	FABP7
ITM2C	413.372	40.4689	786.275	19.4291	4.28015	1.66069e-171	8.10984e-170	Up Regulation	ITM2C
PLPPR5	140.631	14.2194	267.042	18.7801	4.23113	2.08153e-171	1.01419e-169	Up Regulation	PLPPR5
USP46	211.907	385.45	38.3634	0.0995288	-3.32874	3.23431e-171	1.56875e-169	Down Regulation	USP46
STRBP	104.981	4.00215	205.96	51.4623	5.68545	3.34079e-171	1.61674e-169	Up Regulation	STRBP
LOC101749517	120.637	231.076	10.1979	0.0441324	-4.50202	8.0428e-171	3.87479e-169	Down Regulation	LOC101749517
MYBL1	643.858	1073.91	213.809	0.199095	-2.32847	1.81645e-170	8.71208e-169	Down Regulation	MYBL1
SLC41A1	6549.19	10880.2	2218.21	0.203877	-2.29423	8.44725e-170	4.04245e-168	Down Regulation	SLC41A1
ADAM12	409.584	744.942	74.2253	0.0996391	-3.32714	1.42365e-168	6.79778e-167	Down Regulation	ADAM12
STXBP5L	254.178	60.0394	448.316	7.46704	2.90054	1.76507e-168	8.39071e-167	Up Regulation	STXBP5L
FAM46C	273.661	68.8363	478.485	6.95106	2.79723	2.78588e-168	1.32142e-166	Up Regulation	FAM46C
GFRA2	149.607	9.91933	289.294	29.1647	4.86615	1.21081e-167	5.70543e-166	Up Regulation	GFRA2
UBE2U	162.908	325.649	0.166057	0.000509926	-10.9374	1.00474e-166	4.72406e-165	Down Regulation	UBE2U
SPOCK2	485.696	145.102	826.289	5.69453	2.50958	1.58112e-166	7.41782e-165	Up Regulation	SPOCK2
FAM46A	210.732	27.4077	394.056	14.3776	3.84575	2.17314e-166	1.01731e-164	Up Regulation	FAM46A
EPHB1	125.897	11.0158	240.779	21.8575	4.45006	2.59164e-166	1.21058e-164	Up Regulation	EPHB1
MYCL	101.211	0.847812	201.575	237.759	7.89336	4.17687e-166	1.94682e-164	Up Regulation	MYCL
VASH2	633.82	167.714	1099.93	6.55832	2.71333	8.546e-166	3.97463e-164	Up Regulation	VASH2
STMN4	83.2116	0.178093	166.245	933.476	9.86647	1.42159e-165	6.59736e-164	Up Regulation	STMN4
NKIRAS1	265.082	65.6797	464.485	7.07198	2.82211	1.71448e-165	7.93943e-164	Up Regulation	NKIRAS1
CDK1	685.937	1209.33	162.546	0.134411	-2.89528	2.51156e-165	1.16056e-163	Down Regulation	CDK1
ARHGAP33	642.823	247.058	1038.59	4.20382	2.0717	2.74416e-165	1.26261e-163	Up Regulation	ARHGAP33
DCBLD1	273.133	69.6284	476.637	6.84544	2.77514	5.9406e-165	2.72747e-163	Up Regulation	DCBLD1
PRKCQ	1000.36	1682.7	318.024	0.188996	-2.40357	1.41173e-164	6.46775e-163	Down Regulation	PRKCQ
LOC426385	87.3359	172.248	2.42414	0.0140736	-6.15087	4.29877e-164	1.96527e-162	Down Regulation	LOC426385
FAAHL	431.642	143.504	719.779	5.01574	2.32646	5.7523e-164	2.6242e-162	Up Regulation	FAAHL
TNS3	685.666	1097.96	273.372	0.248982	-2.00589	1.54227e-163	7.02094e-162	Down Regulation	TNS3
ARPC1B	512.853	915.095	110.612	0.120875	-3.04842	1.76662e-163	8.02524e-162	Down Regulation	ARPC1B
SIK1	15551.2	25950.8	5151.62	0.198515	-2.33268	1.60569e-162	7.26346e-161	Down Regulation	SIK1
LOC107050028	553.073	897.757	208.389	0.232121	-2.10705	2.21704e-162	1.00079e-160	Down Regulation	LOC107050028
AHR1B	632.931	1016.4	249.46	0.245434	-2.02659	4.09015e-162	1.8386e-160	Down Regulation	AHR1B
ST3GAL5	2748.97	4980.7	517.232	0.103847	-3.26747	1.14315e-161	5.1066e-160	Down Regulation	ST3GAL5
GAS2L3	588.245	949.72	226.77	0.238775	-2.06628	1.14866e-161	5.12061e-160	Down Regulation	GAS2L3
KHDRBS3	184.436	33.3245	335.547	10.0691	3.33186	2.43365e-161	1.08041e-159	Up Regulation	KHDRBS3
OSMR	4887.71	8023.24	1752.18	0.218388	-2.19503	1.35917e-160	6.00915e-159	Down Regulation	OSMR
PYGB	370.573	117.498	623.649	5.30775	2.4081	2.16523e-160	9.55324e-159	Up Regulation	PYGB
MED31	483.365	791.208	175.522	0.221841	-2.1724	2.46624e-160	1.0859e-158	Down Regulation	MED31
HIST1H46L2	169.844	28.442	311.246	10.9432	3.45196	5.37312e-160	2.36099e-158	Up Regulation	HIST1H46L2
CENPF	955.447	1757.11	153.779	0.0875181	-3.51427	6.01712e-160	2.63319e-158	Down Regulation	CENPF
LOC124417103	111.214	7.78436	214.644	27.5738	4.78522	2.62729e-159	1.14741e-157	Up Regulation	LOC124417103
ADORA2B	408.923	678.2	139.646	0.205907	-2.27994	3.03108e-159	1.32107e-157	Down Regulation	ADORA2B
CAPN6	2618.34	4894.58	342.099	0.0698935	-3.8387	5.87389e-159	2.55491e-157	Down Regulation	CAPN6
KNTC1	415.791	687.676	143.906	0.209264	-2.2566	1.02665e-158	4.43856e-157	Down Regulation	KNTC1
SYNC	369.716	617.935	121.498	0.19662	-2.34652	1.50476e-158	6.49254e-157	Down Regulation	SYNC
KCNH2	109.843	7.54309	212.143	28.1241	4.81374	2.45185e-158	1.05577e-156	Up Regulation	KCNH2
PLK4	448.021	736.372	159.671	0.216835	-2.20533	4.72529e-158	2.03064e-156	Down Regulation	PLK4
DYNLL2	1933.31	415.825	3450.79	8.29867	3.05288	4.66981e-157	1.99881e-155	Up Regulation	DYNLL2
LOC100859665	140.66	261.349	19.9719	0.0764183	-3.70994	8.24055e-157	3.52017e-155	Down Regulation	LOC100859665
KCNQ2	1028.85	1695.61	362.079	0.213539	-2.22743	1.16645e-156	4.96306e-155	Down Regulation	KCNQ2
ARFGEF3	279.346	77.7046	480.988	6.18995	2.62993	1.30866e-155	5.51357e-154	Up Regulation	ARFGEF3
PAG1	103.325	6.10209	200.548	32.8655	5.0385	1.86444e-155	7.83976e-154	Up Regulation	PAG1
STEAP2	502.156	132.69	871.623	6.56888	2.71565	4.509e-155	1.88492e-153	Up Regulation	STEAP2
LOC121106759	160.11	296.305	23.9154	0.080712	-3.63107	1.56309e-154	6.52159e-153	Down Regulation	LOC121106759
SLC5A1	256.232	56.7773	455.687	8.02586	3.00466	1.77728e-154	7.38656e-153	Up Regulation	SLC5A1
SPTLC3	133.671	16.1027	251.239	15.6022	3.96368	4.07725e-154	1.68153e-152	Up Regulation	SPTLC3
BDH1A	406.058	123.206	688.909	5.5915	2.48324	2.42098e-153	9.96545e-152	Up Regulation	BDH1A
HOMER3	942.138	1579.07	305.21	0.193286	-2.37119	3.0325e-153	1.24588e-151	Down Regulation	HOMER3
CLIP4	95.6627	3.15182	188.174	59.7031	5.89973	1.19212e-152	4.88836e-151	Up Regulation	CLIP4
CEBPA	309.285	572.937	45.634	0.0796493	-3.65019	1.23379e-152	5.04961e-151	Down Regulation	CEBPA
ZC3H7B	400.23	688.074	112.386	0.163335	-2.6141	1.41485e-152	5.77962e-151	Down Regulation	ZC3H7B
GSL	171.396	30.8116	311.98	10.1254	3.33991	2.1385e-152	8.71914e-151	Up Regulation	GSL
UNC13D	257.493	456.781	58.2046	0.127424	-2.9723	2.55818e-152	1.04105e-150	Down Regulation	UNC13D
INCENP	747.856	1288.44	207.268	0.160867	-2.63606	6.03409e-151	2.41442e-149	Down Regulation	INCENP
LOC121108963	239.571	427.946	51.1953	0.11963	-3.06335	1.3382e-150	5.34458e-149	Down Regulation	LOC121108963
ITPR3	366.724	612.171	121.276	0.198109	-2.33564	2.42435e-150	9.64669e-149	Down Regulation	ITPR3
ST6GAL1	617.804	1194.33	41.2752	0.0345592	-4.85478	1.9317e-149	7.65802e-148	Down Regulation	ST6GAL1
GPC3	80.972	1.30322	160.641	123.265	6.94561	3.77093e-149	1.48671e-147	Up Regulation	GPC3
C4BPG	304.391	543.557	65.2241	0.119995	-3.05895	1.61667e-148	6.36215e-147	Down Regulation	C4BPG
LRFN3	904.288	240.234	1568.34	6.5284	2.70673	4.40618e-148	1.72137e-146	Up Regulation	LRFN3
KCNN3	105.862	8.35175	203.373	24.351	4.60591	2.01383e-147	7.83898e-146	Up Regulation	KCNN3
LOC415780	379.542	130.286	628.798	4.82627	2.27091	2.18563e-147	8.49236e-146	Up Regulation	LOC415780
NUF2	347.737	591.62	103.854	0.175541	-2.51012	3.2208e-147	1.24919e-145	Down Regulation	NUF2
CXXC5	250.755	464.499	37.0105	0.0796784	-3.64967	3.242e-147	1.25515e-145	Down Regulation	CXXC5
LOC124417281	818.02	1444.37	191.667	0.132699	-2.91377	5.9708e-147	2.29919e-145	Down Regulation	LOC124417281
RNF157	83.7675	2.41902	165.116	68.2573	6.09291	7.1386e-147	2.74395e-145	Up Regulation	RNF157
ERG	8385.53	14426.6	2344.51	0.162514	-2.62137	1.68633e-146	6.45887e-145	Down Regulation	ERG
BIRC5	97.1827	191.655	2.71029	0.0141415	-6.14392	6.97125e-145	2.63254e-143	Down Regulation	BIRC5
HSF2BP	365.912	125.493	606.332	4.83161	2.2725	1.01848e-144	3.83931e-143	Up Regulation	HSF2BP
C15orf39	117.333	220.741	13.9251	0.0630837	-3.98659	1.16721e-144	4.39225e-143	Down Regulation	C15orf39
RPGRIP1L	207.014	48.8061	365.222	7.48311	2.90364	2.77875e-144	1.04019e-142	Up Regulation	RPGRIP1L
LMAN1L	1319.08	2233.44	404.724	0.181211	-2.46426	1.3881e-143	5.17814e-142	Down Regulation	LMAN1L
HPCAL1	821.854	1389.41	254.298	0.183026	-2.44988	1.53414e-143	5.70313e-142	Down Regulation	HPCAL1
SFMBT1	502.357	175.689	829.025	4.7187	2.23839	1.6773e-142	6.20313e-141	Up Regulation	SFMBT1
MAST4	832.511	1341.94	323.084	0.24076	-2.05433	1.68365e-142	6.21589e-141	Down Regulation	MAST4
IL2RA	564.373	1064.54	64.2084	0.0603157	-4.05132	2.16018e-142	7.94791e-141	Down Regulation	IL2RA
TNFRSF11A	231.241	397.821	64.6617	0.16254	-2.62114	5.94307e-142	2.17175e-140	Down Regulation	TNFRSF11A
ITGA4	2590.34	4657.89	522.797	0.112239	-3.15535	1.63841e-141	5.96686e-140	Down Regulation	ITGA4
CDC42SE1	454.851	790.83	118.872	0.150313	-2.73396	2.74421e-141	9.97713e-140	Down Regulation	CDC42SE1
LOC121106701	105.553	1.15182	209.954	182.28	7.51001	5.2445e-141	1.90031e-139	Up Regulation	LOC121106701
PTPRO	1536.65	543.247	2530.05	4.65727	2.21948	6.39666e-141	2.31389e-139	Up Regulation	PTPRO
LOC121106462	179.721	38.8892	320.553	8.24272	3.04312	8.20496e-141	2.96303e-139	Up Regulation	LOC121106462
ZNF362	163.436	292.807	34.0656	0.116341	-3.10356	9.21106e-141	3.32077e-139	Down Regulation	ZNF362
ACKR2	359.203	674.536	43.8711	0.065039	-3.94255	2.03945e-140	7.31582e-139	Down Regulation	ACKR2
ANO8	612.588	1050.75	174.424	0.165999	-2.59076	5.23111e-140	1.87335e-138	Down Regulation	ANO8
PTGFRN	200.21	349.213	51.2065	0.146634	-2.76971	9.35036e-140	3.3374e-138	Down Regulation	PTGFRN
OSTN	895.621	133.791	1657.45	12.3884	3.63091	1.45976e-139	5.1759e-138	Up Regulation	OSTN
PRPS2	95.2438	6.7447	183.743	27.2426	4.76779	2.02984e-139	7.17354e-138	Up Regulation	PRPS2
LOC769329	159.427	285.805	33.0489	0.115635	-3.11236	2.90707e-139	1.02233e-137	Down Regulation	LOC769329
LOC107052740	175.957	311.427	40.4866	0.130004	-2.94338	4.78062e-139	1.67845e-137	Down Regulation	LOC107052740
AASS	88.3062	4.65144	171.961	36.9694	5.20826	8.71209e-139	3.05378e-137	Up Regulation	AASS
DLGAP2	109.666	11.7013	207.631	17.7443	4.14928	1.00714e-138	3.51878e-137	Up Regulation	DLGAP2
LOC101750669	111.095	11.6333	210.557	18.0995	4.17788	1.61156e-138	5.59413e-137	Up Regulation	LOC101750669
POLL	408.052	661.189	154.914	0.234297	-2.09359	3.95276e-138	1.36548e-136	Down Regulation	POLL
GPX8	209.799	362.981	56.6159	0.155975	-2.68062	4.43633e-138	1.53007e-136	Down Regulation	GPX8
SOCS2	325.272	538.56	111.983	0.20793	-2.26583	5.75825e-138	1.98281e-136	Down Regulation	SOCS2
LOC107049580	412.94	154.431	671.449	4.34791	2.12032	6.70855e-138	2.30634e-136	Up Regulation	LOC107049580
ALCAM	320.086	46.2365	593.936	12.8456	3.6832	1.50388e-137	5.12917e-136	Up Regulation	ALCAM
MFAP2	254.816	431.576	78.0573	0.180866	-2.46701	1.62778e-137	5.54298e-136	Down Regulation	MFAP2
TMEFF2	262.284	79.2513	445.316	5.61903	2.49032	2.04795e-137	6.96269e-136	Up Regulation	TMEFF2
EPHA7	104.676	4.24117	205.111	48.3618	5.5958	3.20985e-137	1.08957e-135	Up Regulation	EPHA7
LOC107053028	185.903	42.8129	328.993	7.68444	2.94194	4.75774e-137	1.60991e-135	Up Regulation	LOC107053028
PDGFA	222.354	382.824	61.8834	0.16165	-2.62906	5.39748e-137	1.82352e-135	Down Regulation	PDGFA
LRP8	226.059	61.4975	390.62	6.3518	2.66717	6.54906e-137	2.2091e-135	Up Regulation	LRP8
SLC16A7	68.4289	0.356482	136.501	382.912	8.58087	6.76642e-137	2.27884e-135	Up Regulation	SLC16A7
COG1	122.255	225.977	18.5327	0.0820114	-3.60803	1.14572e-136	3.84658e-135	Down Regulation	COG1
MFSD4A	115.982	8.46252	223.502	26.4109	4.72306	1.51304e-136	5.07187e-135	Up Regulation	MFSD4A
NME5	194.029	46.0951	341.964	7.41866	2.89116	1.88281e-136	6.29174e-135	Up Regulation	NME5
SLC9A7	164.834	34.1589	295.508	8.651	3.11287	2.26609e-136	7.56079e-135	Up Regulation	SLC9A7
DDAH1	10539.7	3270.57	17808.9	5.44519	2.44498	3.84876e-136	1.27818e-134	Up Regulation	DDAH1
LOC417013	105.778	10.6265	200.929	18.9083	4.24094	4.24123e-136	1.40635e-134	Up Regulation	LOC417013
MAML2	392.525	636.389	148.662	0.233602	-2.09788	4.67024e-136	1.54384e-134	Down Regulation	MAML2
AURKB	390.967	632.822	149.111	0.235629	-2.08541	3.29968e-135	1.0841e-133	Down Regulation	AURKB
TTC9	368.529	600.435	136.623	0.22754	-2.13581	4.24444e-135	1.39237e-133	Down Regulation	TTC9
CD36	300.306	503.089	97.5234	0.193849	-2.36699	5.13406e-135	1.68164e-133	Down Regulation	CD36
KIF21B	138.345	23.1991	253.491	10.9267	3.44979	6.75166e-135	2.20811e-133	Up Regulation	KIF21B
LOC121111246	91.8064	177.709	5.90366	0.0332209	-4.91177	1.03814e-134	3.39006e-133	Down Regulation	LOC121111246
PPP1R19B	307.621	510.056	105.187	0.206226	-2.27771	1.09237e-134	3.56173e-133	Down Regulation	PPP1R19B
ZNF462	615.09	1035.9	194.279	0.187546	-2.41469	1.27266e-134	4.14328e-133	Down Regulation	ZNF462
RASSF8	1842.76	3055.99	629.532	0.206	-2.27929	2.10396e-134	6.82896e-133	Down Regulation	RASSF8
DFNA5	154.305	275.798	32.8124	0.118972	-3.0713	3.79542e-134	1.23005e-132	Down Regulation	DFNA5
RSPH14	113.06	14.0206	212.1	15.1277	3.91912	6.57026e-134	2.12294e-132	Up Regulation	RSPH14
LY6E	309.584	70.3196	548.848	7.80504	2.96441	9.18813e-134	2.96434e-132	Up Regulation	LY6E
CD83	375.606	610.07	141.142	0.231354	-2.11183	1.0605e-133	3.41634e-132	Down Regulation	CD83
CCL4	5087.19	9052.37	1122.01	0.123946	-3.01221	2.64269e-133	8.47516e-132	Down Regulation	CCL4
CDHR3	647.65	146.759	1148.54	7.82604	2.96828	5.14636e-133	1.64553e-131	Up Regulation	CDHR3
CKS1B	273.755	480.223	67.2863	0.140115	-2.83532	8.95534e-133	2.85072e-131	Down Regulation	CKS1B
LOC427799	91.9728	6.88203	177.064	25.7284	4.68529	1.12526e-132	3.5714e-131	Up Regulation	LOC427799
ZHX2	151.565	271.231	31.8981	0.117605	-3.08798	1.67165e-132	5.29775e-131	Down Regulation	ZHX2
KIF18B	80.6738	156.265	5.08299	0.0325281	-4.94217	2.70382e-132	8.55625e-131	Down Regulation	KIF18B
TMEM243	264.385	500.807	27.963	0.0558359	-4.16266	5.04552e-132	1.59431e-130	Down Regulation	TMEM243
EPHA5	74.6588	2.16361	147.154	68.0131	6.08774	9.07539e-132	2.85928e-130	Up Regulation	EPHA5
RAB11FIP1	90.642	1.5274	179.757	117.688	6.87883	9.37239e-132	2.94853e-130	Up Regulation	RAB11FIP1
SALL1	102.977	10.7744	195.179	18.115	4.17911	1.01592e-131	3.19138e-130	Up Regulation	SALL1
LMNB2	2402.99	3935.67	870.305	0.221133	-2.17702	2.13167e-131	6.67685e-130	Down Regulation	LMNB2
ZNF853	114.386	212.08	16.6919	0.0787057	-3.66739	4.01731e-131	1.25648e-129	Down Regulation	ZNF853
SMC4	307.946	556.599	59.2928	0.106527	-3.23071	4.19093e-131	1.30887e-129	Down Regulation	SMC4
PTPRK	180.814	43.2609	318.368	7.35925	2.87956	7.77345e-131	2.42421e-129	Up Regulation	PTPRK
CPNE4	180.956	38.3279	323.583	8.4425	3.07767	7.79485e-131	2.42736e-129	Up Regulation	CPNE4
P2RX5	1224.33	381.974	2066.68	5.41052	2.43577	9.18942e-131	2.85337e-129	Up Regulation	P2RX5
PIK3R1	2224.26	3857.95	590.568	0.153078	-2.70766	1.27986e-130	3.9683e-129	Down Regulation	PIK3R1
TMEM121	104.681	5.56004	203.803	36.6549	5.19593	2.97342e-130	9.20603e-129	Up Regulation	TMEM121
KIF18A	326.046	534.249	117.842	0.220576	-2.18065	9.42957e-130	2.90277e-128	Down Regulation	KIF18A
CALML4	84.0348	161.354	6.71518	0.0416176	-4.58666	1.07895e-129	3.31666e-128	Down Regulation	CALML4
FYTTD1L	267.63	447.034	88.226	0.197358	-2.34111	1.47786e-129	4.53639e-128	Down Regulation	FYTTD1L
ARMC3	106.615	12.4424	200.788	16.1374	4.01234	2.55179e-129	7.8106e-128	Up Regulation	ARMC3
PLXNA2	299.694	554.022	45.3663	0.0818855	-3.61025	3.81428e-129	1.16582e-127	Down Regulation	PLXNA2
SH2D4A	206.194	354.385	58.0034	0.163673	-2.61111	5.65524e-129	1.72361e-127	Down Regulation	SH2D4A
LOC101748987	139.082	25.3793	252.784	9.96025	3.31618	1.1583e-128	3.5153e-127	Up Regulation	LOC101748987
TMEM67	440.557	160.864	720.251	4.4774	2.16266	6.2499e-128	1.8782e-126	Up Regulation	TMEM67
GSTT1L	314.336	514.731	113.941	0.22136	-2.17553	2.59439e-127	7.74246e-126	Down Regulation	GSTT1L
CADM3	135.649	19.1552	252.143	13.1631	3.71843	3.32908e-127	9.9212e-126	Up Regulation	CADM3
DEPDC1B	115.118	222.908	7.32879	0.0328782	-4.92673	5.73538e-127	1.70451e-125	Down Regulation	DEPDC1B
TLL2	119.799	8.42396	231.174	27.4425	4.77834	1.19466e-126	3.53576e-125	Up Regulation	TLL2
MEIS2	347.326	563.473	131.179	0.232805	-2.10281	1.52546e-126	4.50243e-125	Down Regulation	MEIS2
ECE1	279.177	462.584	95.7703	0.207033	-2.27207	1.52865e-126	4.50565e-125	Down Regulation	ECE1
TLCD4	89.7107	2.2205	177.201	79.8022	6.31836	2.41738e-126	7.11537e-125	Up Regulation	TLCD4
ST3GAL1	186.262	337.132	35.3909	0.104976	-3.25187	5.94874e-126	1.74142e-124	Down Regulation	ST3GAL1
SLC18B1	97.2635	9.77178	184.755	18.907	4.24085	5.95826e-126	1.74184e-124	Up Regulation	SLC18B1
CA2	163.371	17.5836	309.158	17.5822	4.13605	8.82549e-126	2.57654e-124	Up Regulation	CA2
NGF	149.806	274.365	25.2472	0.0920207	-3.4419	9.53847e-126	2.78091e-124	Down Regulation	NGF
THBS2	270.64	53.0044	488.275	9.21197	3.20351	1.20048e-125	3.49049e-124	Up Regulation	THBS2
WT1	270.709	449.049	92.3685	0.205698	-2.2814	1.97791e-125	5.74314e-124	Down Regulation	WT1
MFSD12	223.818	378.687	68.9479	0.182071	-2.45743	4.74583e-125	1.37061e-123	Down Regulation	MFSD12
CLMP	825.922	1494.34	157.503	0.105399	-3.24606	1.19166e-124	3.43232e-123	Down Regulation	CLMP
GLB1L2	190.434	50.3425	330.526	6.56555	2.71492	1.20508e-124	3.46634e-123	Up Regulation	GLB1L2
TMEM47	82.2796	5.71085	158.848	27.8152	4.7978	1.30819e-124	3.75287e-123	Up Regulation	TMEM47
VILL	120.809	220.464	21.1546	0.0959553	-3.38149	1.44924e-124	4.15198e-123	Down Regulation	VILL
EVA1A	333.152	541.109	125.194	0.231365	-2.11175	1.65507e-124	4.72277e-123	Down Regulation	EVA1A
ONECUT2	83.3202	5.93515	160.705	27.0769	4.75899	1.91018e-124	5.4363e-123	Up Regulation	ONECUT2
ADAM33	1414.4	2744.65	84.1472	0.0306586	-5.02756	5.97717e-124	1.68545e-122	Down Regulation	ADAM33
KDELC2	3576.23	5764.92	1387.53	0.240685	-2.05478	1.05303e-123	2.96547e-122	Down Regulation	KDELC2
HMGA1	227.124	382.715	71.5337	0.186911	-2.41958	1.96802e-123	5.52048e-122	Down Regulation	HMGA1
UNC79	114.352	16.3989	212.305	12.9463	3.69447	3.42429e-123	9.55555e-122	Up Regulation	UNC79
SHISA2	206.482	58.5202	354.443	6.05677	2.59855	4.69114e-123	1.30737e-121	Up Regulation	SHISA2
PKIA	98.7745	11.0174	186.532	16.9306	4.08156	9.25569e-123	2.57613e-121	Up Regulation	PKIA
MARVELD2	257.87	428.523	87.2177	0.203531	-2.29668	1.23893e-122	3.44383e-121	Down Regulation	MARVELD2
GPR157	204.49	57.9267	351.054	6.0603	2.59939	2.22716e-122	6.16688e-121	Up Regulation	GPR157
TMEM14C	723.349	275.303	1171.4	4.25492	2.08913	4.01868e-122	1.10846e-120	Up Regulation	TMEM14C
HMMR	187.966	344.579	31.3529	0.090989	-3.45816	4.27605e-122	1.17643e-120	Down Regulation	HMMR
PIBPPDD4L	186.162	43.8032	328.522	7.49995	2.90688	5.1751e-122	1.42196e-120	Up Regulation	PIBPPDD4L
GGCT	298.679	106.822	490.536	4.59209	2.19915	9.11968e-122	2.49942e-120	Up Regulation	GGCT
TDP1	296.789	104.885	488.692	4.65929	2.22011	9.2621e-122	2.53522e-120	Up Regulation	TDP1
SEMA3F	375.999	147.575	604.423	4.09569	2.03411	9.60093e-122	2.62462e-120	Up Regulation	SEMA3F
FGFR3	359.011	139.944	578.077	4.13076	2.04641	2.13632e-121	5.81051e-120	Up Regulation	FGFR3
BAIAP2	103.608	12.9156	194.301	15.0438	3.9111	3.08364e-121	8.36593e-120	Up Regulation	BAIAP2
CA5A	909.688	1584.48	234.896	0.148248	-2.75392	3.35477e-121	9.09003e-120	Down Regulation	CA5A
CNTNAP5	74.0687	3.50818	144.629	41.2263	5.36549	3.53453e-121	9.56504e-120	Up Regulation	CNTNAP5
NDC80	368.486	625.617	111.355	0.177992	-2.49011	7.5767e-121	2.04011e-119	Down Regulation	NDC80
CAMKK1	104.63	14.0494	195.211	13.8946	3.79646	7.71878e-121	2.07576e-119	Up Regulation	CAMKK1
RGS14	258.843	428.661	89.0254	0.207683	-2.26755	1.47584e-120	3.95896e-119	Down Regulation	RGS14
AR	1722.64	2892.67	552.616	0.19104	-2.38805	6.39231e-120	1.70835e-118	Down Regulation	AR
LOC107052369	76.7742	4.39168	149.157	33.9634	5.08591	8.2748e-120	2.2087e-118	Up Regulation	LOC107052369
ELOVL4	59.5395	0.386851	118.692	306.816	8.26123	9.1138e-120	2.42963e-118	Up Regulation	ELOVL4
HIST1H4D	164.818	27.8786	301.757	10.824	3.43616	1.46792e-119	3.90362e-118	Up Regulation	HIST1H4D
SASS6	437.016	720.953	153.078	0.212327	-2.23564	3.03971e-119	8.06348e-118	Down Regulation	SASS6
MC5R	109.655	16.3522	202.957	12.4116	3.63362	3.42391e-119	9.04914e-118	Up Regulation	MC5R
PIEZO2	71.026	3.10988	138.942	44.6776	5.48148	3.90535e-119	1.02962e-117	Up Regulation	PIEZO2
RAB3C	141.669	7.02638	276.312	39.325	5.29737	4.10807e-119	1.08042e-117	Up Regulation	RAB3C
LOC418209	164.293	286.159	42.4278	0.148267	-2.75373	4.78527e-119	1.25698e-117	Down Regulation	LOC418209
MLK4	328.051	123.84	532.262	4.29799	2.10366	7.37178e-119	1.93167e-117	Up Regulation	MLK4
LOC112532682	837.048	1555.24	118.859	0.0764253	-3.70981	1.34261e-118	3.50529e-117	Down Regulation	LOC112532682
CYP26B1	228.447	382.383	74.5097	0.194856	-2.35952	2.8022e-118	7.28945e-117	Down Regulation	CYP26B1
RHOQ	1295.51	2142.81	448.207	0.209168	-2.25726	4.64502e-118	1.2025e-116	Down Regulation	RHOQ
AOX1	94.8769	11.0405	178.713	16.1871	4.01677	4.83333e-118	1.24974e-116	Up Regulation	AOX1
EFHC2	150.247	34.3139	266.181	7.75723	2.95554	5.39054e-118	1.39047e-116	Up Regulation	EFHC2
SOX7	153.759	269.714	37.8028	0.140159	-2.83487	6.64747e-118	1.7065e-116	Down Regulation	SOX7
LOC101749832	370.327	92.8988	647.755	6.9727	2.80172	1.60909e-117	4.11602e-116	Up Regulation	LOC101749832
LOC101749281	92.436	10.1164	174.756	17.2745	4.11058	1.88884e-117	4.82014e-116	Up Regulation	LOC101749281
FKBP6	592.273	1068.58	115.971	0.108528	-3.20386	4.93248e-117	1.25425e-115	Down Regulation	FKBP6
MELK	70.5685	136.558	4.57913	0.0335326	-4.89829	8.66911e-117	2.19921e-115	Down Regulation	MELK
LOC420374	247.798	409.392	86.2039	0.210566	-2.24766	9.47409e-117	2.39888e-115	Down Regulation	LOC420374
LOC101747302	156.098	37.2549	274.941	7.37998	2.88362	9.47851e-117	2.39888e-115	Up Regulation	LOC101747302
LOC771545	74.2566	142.711	5.80261	0.04066	-4.62025	1.08727e-116	2.7485e-115	Down Regulation	LOC771545
LOC121110417	702.449	218.873	1186.02	5.41879	2.43797	1.59539e-116	4.02821e-115	Up Regulation	LOC121110417
DMTN	278.127	454.695	101.558	0.223355	-2.16259	1.86009e-116	4.68554e-115	Down Regulation	DMTN
SEPTIN14	330.042	127.783	532.3	4.16566	2.05855	1.89823e-116	4.77604e-115	Up Regulation	SEPTIN14
PLPP4	94.0264	11.1764	176.876	15.8258	3.98421	2.00814e-116	5.04076e-115	Up Regulation	PLPP4
LOC112530649	147.299	29.7946	264.804	8.88764	3.1518	2.4914e-116	6.24652e-115	Up Regulation	LOC112530649
PTGR2	714.698	229.815	1199.58	5.21978	2.38399	5.99448e-116	1.49597e-114	Up Regulation	PTGR2
GIMAP8	93.4531	4.28348	182.623	42.6342	5.41394	7.86706e-116	1.95874e-114	Up Regulation	GIMAP8
KIF11	792.803	1273.69	311.912	0.244888	-2.02981	8.2689e-116	2.05641e-114	Down Regulation	KIF11
KLF15	574.031	1017.46	130.6	0.128359	-2.96175	9.83266e-116	2.44248e-114	Down Regulation	KLF15
PCBP4	200.888	339.743	62.0335	0.182589	-2.45333	1.14894e-115	2.85073e-114	Down Regulation	PCBP4
CYP3A5	58.2727	0.498853	116.047	232.627	7.86187	2.11881e-115	5.24503e-114	Up Regulation	CYP3A5
NEUROD1	69.9684	3.50443	136.432	38.9314	5.28286	3.58084e-115	8.82357e-114	Up Regulation	NEUROD1
SPATA18	172.626	43.9798	301.273	6.85027	2.77616	8.73863e-115	2.14101e-113	Up Regulation	SPATA18
FST	11226	22316.3	135.799	0.00608522	-7.36048	1.81729e-114	4.43226e-113	Down Regulation	FST
STIL	293.345	475.294	111.396	0.234372	-2.09313	1.39535e-113	3.36874e-112	Down Regulation	STIL
METTL11B	83.6848	8.04081	159.329	19.815	4.30852	1.51476e-113	3.64474e-112	Up Regulation	METTL11B
LOC112531056	332.607	598.685	66.5288	0.111125	-3.16975	1.56258e-113	3.75561e-112	Down Regulation	LOC112531056
CBARP	197.812	50.7462	344.877	6.79611	2.76471	2.85474e-113	6.84595e-112	Up Regulation	CBARP
DDR2	551.038	931.729	170.347	0.182829	-2.45143	4.76408e-113	1.13993e-111	Down Regulation	DDR2
CENPI	229.67	427.325	32.0141	0.0749174	-3.73855	9.64925e-113	2.2986e-111	Down Regulation	CENPI
BPHL	168.028	44.6975	291.359	6.51847	2.70453	9.79138e-113	2.32987e-111	Up Regulation	BPHL
SRC	273.356	444.36	102.353	0.230337	-2.11818	1.24508e-112	2.95941e-111	Down Regulation	SRC
TUBA5	1032.27	1653.86	410.672	0.248312	-2.00978	1.67458e-112	3.9671e-111	Down Regulation	TUBA5
WWOX	282.301	104.629	459.973	4.39622	2.13626	2.961e-112	7.00693e-111	Up Regulation	WWOX
EIF1B	4410.96	7255.64	1566.28	0.21587	-2.21176	3.06519e-112	7.24552e-111	Down Regulation	EIF1B
LOC121111955	202.89	62.8917	342.888	5.45204	2.44679	5.85622e-112	1.37974e-110	Up Regulation	LOC121111955
SPRY2	350.878	583.89	117.867	0.201865	-2.30853	6.37355e-112	1.49998e-110	Down Regulation	SPRY2
PTPRVP	227.459	407.153	47.7642	0.117313	-3.09157	1.68134e-111	3.93112e-110	Down Regulation	PTPRVP
PIK3IP1	449.628	839.027	60.2287	0.071784	-3.80019	2.2919e-111	5.35282e-110	Down Regulation	PIK3IP1
SUSD4	75.2437	143.48	7.00744	0.0488391	-4.35582	6.74145e-111	1.56092e-109	Down Regulation	SUSD4
CIB2	122.566	24.4343	220.697	9.03227	3.17509	1.30235e-110	3.00899e-109	Up Regulation	CIB2
LOC768772	66.5002	3.29409	129.706	39.3754	5.29922	4.17986e-110	9.57491e-109	Up Regulation	LOC768772
LRRC31	145.993	35.529	256.458	7.21825	2.85165	1.42606e-109	3.25285e-108	Up Regulation	LRRC31
KLF2	321.612	128.094	515.129	4.02149	2.00773	1.85994e-109	4.23352e-108	Up Regulation	KLF2
TMCC3	251.754	89.2299	414.278	4.64282	2.215	2.10401e-109	4.78401e-108	Up Regulation	TMCC3
FHDC1	211.728	352.873	70.5836	0.200025	-2.32175	2.93718e-109	6.66433e-108	Down Regulation	FHDC1
LRRC47	209.868	349.177	70.5602	0.202076	-2.30703	3.26409e-109	7.39825e-108	Down Regulation	LRRC47
SHROOM2	165.061	45.3943	284.728	6.27233	2.649	5.44468e-109	1.23147e-107	Up Regulation	SHROOM2
SGK1	1324.78	364.273	2285.29	6.27357	2.64929	6.34038e-109	1.43255e-107	Up Regulation	SGK1
BMF	472.884	171.369	774.398	4.51888	2.17597	1.09411e-108	2.46169e-107	Up Regulation	BMF
CAPN14	110.067	12.7024	207.432	16.3301	4.02946	1.25019e-108	2.80697e-107	Up Regulation	CAPN14
SLC9A5	208.892	32.4177	385.367	11.8876	3.57138	1.45797e-108	3.27008e-107	Up Regulation	SLC9A5
TMEM196	77.6442	148.514	6.77483	0.0456176	-4.45427	2.97722e-108	6.6637e-107	Down Regulation	TMEM196
SCARF2	304.025	555.149	52.9012	0.0952918	-3.3915	7.45019e-108	1.6606e-106	Down Regulation	SCARF2
HIST1H111L	936.795	95.6705	1777.92	18.5838	4.21597	8.63701e-108	1.91917e-106	Up Regulation	HIST1H111L
SPEF2	64.5114	2.64103	126.382	47.8532	5.58054	9.60075e-108	2.12891e-106	Up Regulation	SPEF2
IL17REL	110.413	3.40286	217.423	63.8942	5.99761	1.0264e-107	2.27129e-106	Up Regulation	IL17REL
EOGT	123.615	25.7572	221.472	8.59845	3.10408	2.16474e-107	4.78045e-106	Up Regulation	EOGT
LRRC17	48.62	96.9073	0.33274	0.00343359	-8.18607	2.47441e-107	5.45309e-106	Down Regulation	LRRC17
LOC107051757	195.633	61.4693	329.796	5.36522	2.42364	2.566e-107	5.64915e-106	Up Regulation	LOC107051757
MBOAT1	86.1467	10.5542	161.739	15.3247	3.93778	5.20806e-107	1.14306e-105	Up Regulation	MBOAT1
PTPRN	103.216	17.2017	189.231	11.0007	3.45953	7.13574e-107	1.56455e-105	Up Regulation	PTPRN
SENP8	261.465	97.005	425.925	4.39076	2.13447	9.22141e-107	2.01978e-105	Up Regulation	SENP8
LOC112530995	159.209	276.152	42.2654	0.153051	-2.70791	1.11614e-106	2.44222e-105	Down Regulation	LOC112530995
KCTD12B	180.725	54.027	307.423	5.69016	2.50847	1.45445e-106	3.17923e-105	Up Regulation	KCTD12B
SIX2	215.93	356.796	75.0643	0.210384	-2.2489	2.56591e-106	5.60302e-105	Down Regulation	SIX2
KYAT3	187.437	56.9775	317.897	5.57935	2.4801	2.66704e-106	5.81203e-105	Up Regulation	KYAT3
CX3CL1	499.613	177.757	821.468	4.6213	2.2083	4.84996e-106	1.05158e-104	Up Regulation	CX3CL1
PTX3	742.116	1449.57	34.6648	0.0239139	-5.38601	8.46385e-106	1.83145e-104	Down Regulation	PTX3
LOC124417639	248.885	91.089	406.682	4.46466	2.15855	2.68424e-105	5.77918e-104	Up Regulation	LOC124417639
STMN2	51.8379	0.417517	103.258	247.316	7.95021	2.98529e-105	6.4209e-104	Up Regulation	STMN2
LOC107050335	194.407	61.545	327.27	5.31757	2.41077	3.74173e-105	8.03987e-104	Up Regulation	LOC107050335
WIF1	80.9418	8.92449	152.959	17.1393	4.09923	3.77465e-105	8.10249e-104	Up Regulation	WIF1
SDC4	24500.7	39545.9	9455.44	0.2391	-2.06431	4.79059e-105	1.02627e-103	Down Regulation	SDC4
PPM1H	83.7737	9.89706	157.65	15.929	3.99358	5.09777e-105	1.09099e-103	Up Regulation	PPM1H
METTL3	151.852	264.793	38.9106	0.146947	-2.76663	6.39796e-105	1.36517e-103	Down Regulation	METTL3
RAI1	270.782	435.68	105.884	0.243031	-2.04079	8.75263e-105	1.8639e-103	Down Regulation	RAI1
RALGPS2	206.377	49.3041	363.45	7.37161	2.88198	1.27603e-104	2.70846e-103	Up Regulation	RALGPS2
PKN3	509.194	825.939	192.449	0.233007	-2.10156	1.2769e-104	2.70846e-103	Down Regulation	PKN3
NCAPD3	374.146	599.616	148.676	0.247952	-2.01186	3.53537e-104	7.46213e-103	Down Regulation	NCAPD3
ACVRL1	102.295	191.72	12.8701	0.0671299	-3.8969	4.8984e-104	1.03188e-102	Down Regulation	ACVRL1
NAPRT	163.789	278.426	49.1515	0.176534	-2.50199	7.97298e-104	1.67464e-102	Down Regulation	NAPRT
LOC121108915	189.084	52.7946	325.373	6.16299	2.62363	1.38008e-103	2.88742e-102	Up Regulation	LOC121108915
LOC124417805	115.406	205.832	24.9808	0.121365	-3.04258	2.0954e-103	4.35855e-102	Down Regulation	LOC124417805
ST8SIA2	70.8659	5.75047	135.981	23.647	4.56359	2.84261e-103	5.90137e-102	Up Regulation	ST8SIA2
GNG5	481.153	772.393	189.914	0.245877	-2.02399	3.97782e-103	8.24217e-102	Down Regulation	GNG5
XKR6	2768.23	4541.46	995.002	0.219093	-2.19039	5.19552e-103	1.07342e-101	Down Regulation	XKR6
TSNARE1	134.195	32.7658	235.625	7.19118	2.84623	6.28257e-103	1.29428e-101	Up Regulation	TSNARE1
PTPRN2	74.1164	7.0739	141.159	19.9549	4.31867	6.33962e-103	1.30478e-101	Up Regulation	PTPRN2
TMEM71	674.907	1098.63	251.186	0.228636	-2.12887	1.05018e-101	2.12478e-100	Down Regulation	TMEM71
G0S2	4869.32	8325.7	1412.94	0.169708	-2.55887	1.08466e-101	2.19249e-100	Down Regulation	G0S2
ATP8A1	275.399	107.352	443.445	4.13074	2.0464	1.17614e-101	2.37517e-100	Up Regulation	ATP8A1
LOC107055072	137.529	242.553	32.5043	0.134009	-2.8996	2.26712e-101	4.55693e-100	Down Regulation	LOC107055072
MTSS1L	180.06	306.622	53.4985	0.174477	-2.51889	4.30393e-101	8.64285e-100	Down Regulation	MTSS1L
FAM155B	67.0431	3.89422	130.192	33.4321	5.06316	4.34417e-101	8.71553e-100	Up Regulation	FAM155B
KIAA1524	264.012	462.196	65.8271	0.142422	-2.81175	7.01246e-101	1.40164e-99	Down Regulation	KIAA1524
PRPH	102.297	19.0372	185.556	9.74705	3.28497	4.30415e-100	8.56326e-99	Up Regulation	PRPH
SAXO2	99.5148	17.4666	181.563	10.3949	3.3778	4.41769e-100	8.78103e-99	Up Regulation	SAXO2
LOC107050420	144.324	248.036	40.6109	0.16373	-2.61061	4.45835e-100	8.85365e-99	Down Regulation	LOC107050420
ENTPD7	252.343	96.566	408.12	4.22633	2.07941	1.3061e-99	2.58655e-98	Up Regulation	ENTPD7
RAPGEF5	106.686	21.4071	191.964	8.96732	3.16468	1.4938e-99	2.95555e-98	Up Regulation	RAPGEF5
SYDE1	43.9322	87.7206	0.143807	0.00163938	-9.25264	2.4324e-99	4.80377e-98	Down Regulation	SYDE1
LOC124417579	72.5186	7.11001	137.927	19.399	4.27791	2.84712e-99	5.61763e-98	Up Regulation	LOC124417579
ERN2	214.106	350.402	77.8097	0.222058	-2.17099	5.70749e-99	1.12305e-97	Down Regulation	ERN2
SYNE1	1381.64	2338.42	424.871	0.181692	-2.46044	1.02935e-98	2.02357e-97	Down Regulation	SYNE1
RASSF7	104.536	20.3035	188.769	9.29735	3.21682	3.09268e-98	6.04663e-97	Up Regulation	RASSF7
FBXO4	232.71	377.552	87.8668	0.232727	-2.10329	4.68921e-98	9.15141e-97	Down Regulation	FBXO4
ERCC6L	111.262	218.149	4.37497	0.020055	-5.6399	5.62767e-98	1.0963e-96	Down Regulation	ERCC6L
CUEDC1	123.663	215.948	31.3781	0.145304	-2.78285	7.71084e-98	1.50075e-96	Down Regulation	CUEDC1
KIAA0040	358.255	674.591	41.9204	0.062142	-4.00829	1.15825e-97	2.25021e-96	Down Regulation	KIAA0040
RBPMS2	57.5717	2.63878	112.505	42.6351	5.41397	1.95839e-97	3.78417e-96	Up Regulation	RBPMS2
AADAT	239.311	89.9482	388.674	4.32109	2.1114	2.05849e-97	3.97402e-96	Up Regulation	AADAT
LOC121110340	143.818	39.9656	247.671	6.19709	2.63159	3.413e-97	6.57714e-96	Up Regulation	LOC121110340
SLC2A12	107.261	1.69525	212.826	125.542	6.97203	5.57616e-97	1.07169e-95	Up Regulation	SLC2A12
CEP135	137.115	242.89	31.3402	0.129031	-2.95421	5.85608e-97	1.12448e-95	Down Regulation	CEP135
FRA10AC1	220.56	371.8	69.32	0.186444	-2.42318	7.09872e-97	1.36188e-95	Down Regulation	FRA10AC1
PRUNE2	242.088	29.9724	454.203	15.154	3.92163	8.06375e-97	1.54564e-95	Up Regulation	PRUNE2
CDCP1	3031.81	5617.54	446.077	0.079408	-3.65457	3.96935e-96	7.55442e-95	Down Regulation	CDCP1
LOC107049666	98.0543	18.1221	177.986	9.82154	3.29595	1.20922e-95	2.29325e-94	Up Regulation	LOC107049666
LOC422353	83.2391	12.2592	154.219	12.5799	3.65304	1.79141e-95	3.39137e-94	Up Regulation	LOC422353
SOGA3	134.329	12.8479	255.81	19.9106	4.31547	3.99232e-95	7.51164e-94	Up Regulation	SOGA3
PRKG2	102.689	20.9854	184.392	8.78667	3.13532	4.17803e-95	7.85418e-94	Up Regulation	PRKG2
SRPX2	128.69	222.548	34.8315	0.156512	-2.67565	4.80377e-95	9.02261e-94	Down Regulation	SRPX2
SLC7A4	56.0379	2.77353	109.302	39.4091	5.30046	9.63323e-95	1.79991e-93	Up Regulation	SLC7A4
LOC100858220	198.475	69.7744	327.175	4.68905	2.2293	2.26834e-94	4.21261e-93	Up Regulation	LOC100858220
TCF7L1	141.873	241.872	41.8731	0.173121	-2.53015	4.20195e-94	7.78338e-93	Down Regulation	TCF7L1
EGR1	608.578	220.191	996.966	4.52774	2.17879	1.6121e-93	2.95556e-92	Up Regulation	EGR1
PSD	66.603	6.3477	126.858	19.9849	4.32084	2.96678e-93	5.41607e-92	Up Regulation	PSD
CDCA2	237.666	414.083	61.2489	0.147914	-2.75716	9.6141e-93	1.74918e-91	Down Regulation	CDCA2
ALX4	83.7428	157.201	10.2843	0.0654211	-3.9341	1.08036e-92	1.96393e-91	Down Regulation	ALX4
GDNF	104.431	185.035	23.8268	0.128769	-2.95714	2.6508e-92	4.79846e-91	Down Regulation	GDNF
LONRF1	256.068	419.216	92.9212	0.221655	-2.17361	5.65088e-92	1.01607e-90	Down Regulation	LONRF1
BDKRB1	803.028	1325.51	280.548	0.211653	-2.24023	6.3185e-92	1.13516e-90	Down Regulation	BDKRB1
R3HDM2	193.181	315.603	70.7584	0.2242	-2.15714	1.29553e-91	2.31782e-90	Down Regulation	R3HDM2
SETBP1	273.208	491.793	54.6235	0.11107	-3.17046	1.40563e-91	2.5127e-90	Down Regulation	SETBP1
HIST1H4I	95.4011	9.65164	181.151	18.7689	4.23027	2.04935e-91	3.65733e-90	Up Regulation	HIST1H4I
B4GALNT4	150.856	42.3593	259.353	6.12271	2.61417	2.27682e-91	4.05992e-90	Up Regulation	B4GALNT4
PCK1	43.9535	0.159763	87.7472	549.232	9.10127	2.80433e-91	4.99227e-90	Up Regulation	PCK1
LOC112532533	158.886	265.924	51.8469	0.194968	-2.35869	6.69602e-91	1.19005e-89	Down Regulation	LOC112532533
ARG2	204.219	71.9645	336.474	4.67555	2.22514	1.05908e-90	1.87296e-89	Up Regulation	ARG2
HTR2A	331.125	570.61	91.639	0.160598	-2.63847	1.93357e-90	3.41385e-89	Down Regulation	HTR2A
DPF3	75.4141	10.4461	140.382	13.4387	3.74832	3.06892e-90	5.39623e-89	Up Regulation	DPF3
CPNE2	94.4244	5.5613	183.288	32.9577	5.04254	3.56837e-90	6.26418e-89	Up Regulation	CPNE2
ACHE	77.4644	10.1968	144.732	14.1939	3.8272	6.61088e-90	1.15674e-88	Up Regulation	ACHE
EPB41L4B	95.8375	9.44454	182.23	19.2948	4.27014	8.17833e-90	1.42984e-88	Up Regulation	EPB41L4B
CYP1B1	93.7196	170.011	17.4279	0.10251	-3.28616	9.60411e-90	1.67639e-88	Down Regulation	CYP1B1
MTAP	87.3376	157.634	17.0417	0.10811	-3.20943	1.10558e-89	1.92665e-88	Down Regulation	MTAP
PTPRJ	75.0418	10.3331	139.75	13.5246	3.75751	1.20881e-89	2.10484e-88	Up Regulation	PTPRJ
XPO1P	193.925	69.7448	318.105	4.56099	2.18935	2.35166e-89	4.06845e-88	Up Regulation	XPO1P
MPP7	68.3567	7.98518	128.728	16.1209	4.01086	3.35381e-89	5.79753e-88	Up Regulation	MPP7
MBP	123.384	212.416	34.3514	0.161717	-2.62845	3.60972e-89	6.22989e-88	Down Regulation	MBP
C1H3ORF52	575.141	1067.54	82.7462	0.0775113	-3.68945	4.16997e-89	7.18526e-88	Down Regulation	C1H3ORF52
IL23R	167.648	277.276	58.0209	0.209253	-2.25668	4.84059e-89	8.32744e-88	Down Regulation	IL23R
ASB9	199.645	18.0072	381.283	21.1739	4.40422	7.38309e-89	1.26609e-87	Up Regulation	ASB9
BCHE	226.665	89.3873	363.943	4.07153	2.02557	1.40341e-88	2.40089e-87	Up Regulation	BCHE
DACH2	53.506	2.99236	104.02	34.7618	5.11943	1.74131e-88	2.96713e-87	Up Regulation	DACH2
GPX7	169.432	279.394	59.4689	0.21285	-2.23209	1.1322e-87	1.91857e-86	Down Regulation	GPX7
SLC16A10	204.049	70.6969	337.401	4.7725	2.25474	1.72608e-87	2.91804e-86	Up Regulation	SLC16A10
IDI2	2918.25	4747.94	1088.57	0.229272	-2.12487	1.82673e-87	3.08577e-86	Down Regulation	IDI2
LOC107053557	103.979	182.57	25.3874	0.139056	-2.84627	3.44625e-87	5.79418e-86	Down Regulation	LOC107053557
COL4A5	150.272	47.7721	252.772	5.29121	2.4036	3.61413e-87	6.07169e-86	Up Regulation	COL4A5
GSTA2	80.1864	13.0643	147.309	11.2757	3.49514	3.65543e-87	6.13627e-86	Up Regulation	GSTA2
LACC1	80.5104	146.407	14.6143	0.0998201	-3.32453	6.54467e-87	1.09607e-85	Down Regulation	LACC1
CNTN1	68.386	8.60437	128.168	14.8956	3.89682	8.69777e-87	1.45174e-85	Up Regulation	CNTN1
CYSLTR1	205.36	48.0509	362.669	7.5476	2.91602	1.34127e-86	2.23065e-85	Up Regulation	CYSLTR1
CWH43	43.9862	0.653435	87.3189	133.631	7.06211	1.93277e-86	3.21186e-85	Up Regulation	CWH43
RPH3A	55.447	2.19625	108.698	49.4924	5.62913	2.15298e-86	3.57505e-85	Up Regulation	RPH3A
KIFC1	53.4476	102.404	4.49119	0.0438575	-4.51103	1.17505e-85	1.92882e-84	Down Regulation	KIFC1
LOC107053589	50.0708	2.35769	97.7839	41.4744	5.37415	1.36904e-85	2.24211e-84	Up Regulation	LOC107053589
ADAMTSL2	22676.3	37624.8	7727.76	0.20539	-2.28356	2.29017e-85	3.74212e-84	Down Regulation	ADAMTSL2
PQLC3	194.435	73.1348	315.736	4.31718	2.11009	3.57664e-85	5.83089e-84	Up Regulation	PQLC3
GDF9	171.259	307.925	34.5927	0.112341	-3.15404	3.7153e-85	6.04777e-84	Down Regulation	GDF9
LOC776507	274.431	519.497	29.3642	0.0565243	-4.14498	3.85774e-85	6.27489e-84	Down Regulation	LOC776507
APOPT1	134.573	35.586	233.56	6.56325	2.71441	5.9561e-85	9.65877e-84	Up Regulation	APOPT1
POSTN	2111.47	184.921	4038.02	21.8364	4.44866	6.10168e-85	9.87995e-84	Up Regulation	POSTN
COLEC10	129.322	228.632	30.0122	0.131268	-2.92941	7.4339e-85	1.2019e-83	Down Regulation	COLEC10
LOC121106448	69.3707	4.95604	133.785	26.9944	4.75459	8.74556e-85	1.4129e-83	Up Regulation	LOC121106448
KITLG	67.2401	7.53628	126.944	16.8444	4.0742	1.29427e-84	2.08158e-83	Up Regulation	KITLG
LOC112531487	165.673	271.931	59.4149	0.218492	-2.19435	3.66143e-84	5.85801e-83	Down Regulation	LOC112531487
GALNT7	181.049	293.889	68.2094	0.232092	-2.10723	6.26193e-84	9.9963e-83	Down Regulation	GALNT7
CCDC92	142.14	44.5393	239.742	5.3827	2.42833	6.75525e-84	1.07758e-82	Up Regulation	CCDC92
ABCA4	137.599	33.8067	241.391	7.14033	2.83599	1.5337e-83	2.43747e-82	Up Regulation	ABCA4
NUDT14	57.2816	109.558	5.00549	0.0456882	-4.45204	1.69998e-83	2.69974e-82	Down Regulation	NUDT14
FBXO5	111.573	200.947	22.1988	0.110471	-3.17826	3.05124e-83	4.82784e-82	Down Regulation	FBXO5
LOC124418089	59.4794	5.86819	113.091	19.2718	4.26842	3.93566e-83	6.22262e-82	Up Regulation	LOC124418089
PALD1	1385.27	226.759	2543.79	11.218	3.48775	5.14521e-83	8.12308e-82	Up Regulation	PALD1
SYDE2	533.657	899.26	168.055	0.186882	-2.4198	9.40622e-83	1.47959e-81	Down Regulation	SYDE2
MEF2D	370.865	606.456	135.275	0.223058	-2.16451	9.68761e-83	1.52273e-81	Down Regulation	MEF2D
IGFBP7	71.2011	10.4161	131.986	12.6713	3.6635	1.03771e-82	1.62991e-81	Up Regulation	IGFBP7
CBX7	508.728	138.932	878.525	6.32343	2.66071	1.21849e-82	1.90968e-81	Up Regulation	CBX7
ZNF185	291.757	495.494	88.0191	0.177639	-2.49298	1.26735e-82	1.98481e-81	Down Regulation	ZNF185
ENS-1	142.965	38.8665	247.064	6.35672	2.66828	5.49295e-82	8.52797e-81	Up Regulation	ENS-1
KCNMB1	77.2517	139.845	14.6583	0.104818	-3.25404	8.24484e-82	1.27635e-80	Down Regulation	KCNMB1
BCKDHB	152.33	51.4558	253.205	4.92082	2.2989	8.30283e-82	1.2844e-80	Up Regulation	BCKDHB
LOC100857686	193.103	309.406	76.7989	0.248214	-2.01035	1.45686e-81	2.24883e-80	Down Regulation	LOC100857686
OLFM4	235.603	45.4899	425.716	9.35847	3.22627	1.90003e-81	2.92869e-80	Up Regulation	OLFM4
IFIT5	515.773	63.0604	968.485	15.3581	3.94092	5.58341e-81	8.56322e-80	Up Regulation	IFIT5
LOC107054812	181.537	293.349	69.7257	0.237689	-2.07285	7.36116e-81	1.12576e-79	Down Regulation	LOC107054812
CYP2C23a	168.568	3.39773	333.738	98.2237	6.618	7.37204e-81	1.12662e-79	Up Regulation	CYP2C23a
NKPD1	330.955	107.366	554.544	5.16499	2.36877	7.40845e-81	1.13138e-79	Up Regulation	NKPD1
SHMT1	123.137	36.3229	209.95	5.78011	2.5311	4.1672e-80	6.32795e-79	Up Regulation	SHMT1
HECW1	104.307	26.4302	182.183	6.89298	2.78513	4.69364e-80	7.12233e-79	Up Regulation	HECW1
GABRA4	112.396	29.7966	194.995	6.5442	2.71022	8.42908e-80	1.27367e-78	Up Regulation	GABRA4
PODN	1044.33	1924.43	164.228	0.0853384	-3.55066	2.72303e-79	4.08873e-78	Down Regulation	PODN
SERGEF	113.631	31.5541	195.708	6.20229	2.6328	3.39694e-79	5.09351e-78	Up Regulation	SERGEF
LCP1	61.8218	7.88161	115.762	14.6876	3.87653	4.40851e-79	6.5965e-78	Up Regulation	LCP1
FAM134B	40.6465	0.561096	80.732	143.883	7.16875	5.38322e-79	8.04936e-78	Up Regulation	FAM134B
HIST1H3A	45.2309	1.91408	88.5477	46.2613	5.53174	5.49665e-79	8.20754e-78	Up Regulation	HIST1H3A
CDCA3	121.055	241.654	0.455531	0.00188505	-9.05118	6.97259e-79	1.03897e-77	Down Regulation	CDCA3
TRIM9	158.362	56.7939	259.929	4.57671	2.19431	1.10005e-78	1.63689e-77	Up Regulation	TRIM9
ITGA1	121.184	204.753	37.6149	0.183709	-2.4445	1.45989e-78	2.16935e-77	Down Regulation	ITGA1
SLC9A3R1	42.2651	1.21058	83.3196	68.826	6.10488	2.75293e-78	4.08227e-77	Up Regulation	SLC9A3R1
CFLAR	456.393	735.206	177.58	0.241538	-2.04968	3.19621e-78	4.72331e-77	Down Regulation	CFLAR
HIST1H2B8	103.735	27.1284	180.341	6.64769	2.73285	4.87442e-78	7.18358e-77	Up Regulation	HIST1H2B8
TNFSF4	1124.33	1828.46	420.207	0.229814	-2.12146	5.27229e-78	7.76461e-77	Down Regulation	TNFSF4
ADA	45.0757	2.1195	88.0319	41.5342	5.37623	6.36548e-78	9.36816e-77	Up Regulation	ADA
CA9	470.373	932.706	8.03946	0.00861949	-6.85818	9.67014e-78	1.42025e-76	Down Regulation	CA9
SYT7	45.1905	2.19408	88.187	40.1931	5.32888	1.28216e-77	1.88053e-76	Up Regulation	SYT7
MAPKAPK3	933.135	1503.01	363.262	0.241691	-2.04877	1.38604e-77	2.03151e-76	Down Regulation	MAPKAPK3
TBC1D30	103.334	27.658	179.01	6.47227	2.69427	1.51354e-77	2.21535e-76	Up Regulation	TBC1D30
HIST1H2B5	217.717	17.7741	417.66	23.4983	4.55448	1.52167e-77	2.22575e-76	Up Regulation	HIST1H2B5
KCNMB2	44.6333	86.4402	2.82642	0.032698	-4.93465	2.50542e-77	3.65471e-76	Down Regulation	KCNMB2
NECTIN3	164.82	60.8868	268.754	4.414	2.14209	5.90744e-77	8.57077e-76	Up Regulation	NECTIN3
MOXD1	46.5111	2.7612	90.261	32.6891	5.03074	5.91457e-77	8.57533e-76	Up Regulation	MOXD1
B3GALT1	46.3804	2.71842	90.0424	33.1231	5.04976	1.36216e-76	1.96964e-75	Up Regulation	B3GALT1
SLC16A9	89.0475	11.2454	166.85	14.8371	3.89114	2.06139e-76	2.97469e-75	Up Regulation	SLC16A9
SLC27A1	159.149	58.6005	259.698	4.43167	2.14785	4.67101e-76	6.71344e-75	Up Regulation	SLC27A1
CD274	315.217	538.175	92.2578	0.171427	-2.54433	5.21489e-76	7.48013e-75	Down Regulation	CD274
SH3GL3	37.0808	0.356185	73.8054	207.211	7.69495	5.81684e-76	8.32688e-75	Up Regulation	SH3GL3
PRXL2A	164.156	61.815	266.498	4.31122	2.1081	5.89827e-76	8.43783e-75	Up Regulation	PRXL2A
PCNX2	144.792	50.0982	239.486	4.78033	2.25711	6.86926e-76	9.82034e-75	Up Regulation	PCNX2
HIST1H2B7	193.503	36.1719	350.835	9.69911	3.27785	7.21249e-76	1.03042e-74	Up Regulation	HIST1H2B7
BTN1A1	93.8223	163.237	24.4076	0.149522	-2.74157	8.3244e-76	1.18848e-74	Down Regulation	BTN1A1
GPRC5A	107.374	25.375	189.372	7.46294	2.89974	9.10715e-76	1.29937e-74	Up Regulation	GPRC5A
GSS	223.84	83.4838	364.196	4.36248	2.12515	1.90041e-75	2.70245e-74	Up Regulation	GSS
SEMA6A	657.692	1063.09	252.292	0.237319	-2.0751	4.82406e-75	6.8149e-74	Down Regulation	SEMA6A
BNC2	199.912	347.8	52.0235	0.149578	-2.74103	6.72605e-75	9.48311e-74	Down Regulation	BNC2
TFCP2L1	82.7461	18.0478	147.444	8.16964	3.03027	9.18291e-75	1.29216e-73	Up Regulation	TFCP2L1
GRK7	105.067	179.467	30.6671	0.170879	-2.54896	9.34988e-75	1.3148e-73	Down Regulation	GRK7
TUBB3	79.9569	16.7385	143.175	8.55365	3.09654	9.6714e-75	1.35912e-73	Up Regulation	TUBB3
IGSF9B	615.278	44.0105	1186.55	26.9605	4.75278	1.18996e-74	1.66788e-73	Up Regulation	IGSF9B
CDKN2C	624.707	1034.37	215.048	0.207903	-2.26602	2.475e-74	3.46001e-73	Down Regulation	CDKN2C
LRRC15	534.022	995.964	72.0806	0.0723727	-3.78841	2.48916e-74	3.47753e-73	Down Regulation	LRRC15
TPST2	99.7638	26.7237	172.804	6.46632	2.69294	3.12541e-74	4.36359e-73	Up Regulation	TPST2
LOC101748028	109.287	212.714	5.85977	0.0275477	-5.18193	3.60066e-74	5.02385e-73	Down Regulation	LOC101748028
CALCA	69.319	12.1228	126.515	10.4362	3.38352	3.83493e-74	5.34725e-73	Up Regulation	CALCA
ALDOB	60.8449	7.73964	113.95	14.7229	3.87999	3.95315e-74	5.50852e-73	Up Regulation	ALDOB
NAPB	161.897	262.451	61.3426	0.23373	-2.09709	4.97787e-74	6.93191e-73	Down Regulation	NAPB
LOC112533031	38.5453	0.859283	76.2314	88.7151	6.47111	5.78203e-74	8.04133e-73	Up Regulation	LOC112533031
MAD2L1BP	240.103	385.758	94.4478	0.244837	-2.03011	6.24236e-74	8.6703e-73	Down Regulation	MAD2L1BP
ZNF710	98.1189	168.654	27.5838	0.163553	-2.61217	8.31051e-74	1.15205e-72	Down Regulation	ZNF710
TMEM51	71.1305	12.9158	129.345	10.0145	3.32402	1.30939e-73	1.81165e-72	Up Regulation	TMEM51
LOC396380	68.309	11.65	124.968	10.7268	3.42315	1.80494e-73	2.48767e-72	Up Regulation	LOC396380
KIAA1644	106.86	30.9904	182.73	5.89633	2.55982	1.94228e-73	2.67524e-72	Up Regulation	KIAA1644
MBLAC2	59.353	8.26933	110.437	13.355	3.73931	2.42747e-73	3.33711e-72	Up Regulation	MBLAC2
RLN3	38.2781	0.522364	76.0339	145.557	7.18544	3.92095e-73	5.37305e-72	Up Regulation	RLN3
ABLIM1	101.769	14.9444	188.593	12.6197	3.6576	3.92759e-73	5.37872e-72	Up Regulation	ABLIM1
SNX20	58.1033	7.74072	108.466	14.0124	3.80863	5.23464e-73	7.15046e-72	Up Regulation	SNX20
LOC422147	45.2848	86.6175	3.95218	0.045628	-4.45394	1.00692e-72	1.36762e-71	Down Regulation	LOC422147
CADNL	72.3974	14.1341	130.661	9.24435	3.20857	2.05776e-72	2.78433e-71	Up Regulation	CADNL
INPP4B	59.7146	8.35757	111.072	13.2899	3.73226	2.72071e-72	3.67903e-71	Up Regulation	INPP4B
SLC2A11	117.824	37.6832	197.965	5.25339	2.39325	2.76628e-72	3.7383e-71	Up Regulation	SLC2A11
CSF1	765.256	1298.16	232.349	0.178983	-2.4821	3.07553e-72	4.151e-71	Down Regulation	CSF1
KLF5	222.269	382.643	61.8948	0.161756	-2.62811	3.42805e-72	4.62389e-71	Down Regulation	KLF5
MT3	1260.81	115.044	2406.57	20.9187	4.38672	4.18644e-72	5.63622e-71	Up Regulation	MT3
RGS3	2056.62	3564.06	549.188	0.15409	-2.69815	4.73651e-72	6.37278e-71	Down Regulation	RGS3
HIST1H2A4L3	475.622	43.5825	907.662	20.8263	4.38034	5.09231e-72	6.84721e-71	Up Regulation	HIST1H2A4L3
LOC101747742	55.8134	4.17116	107.456	25.7615	4.68715	6.81973e-72	9.1642e-71	Up Regulation	LOC101747742
LAD1	102.765	174.525	31.0057	0.177658	-2.49283	1.29772e-71	1.73517e-70	Down Regulation	LAD1
LCAT	60.1064	6.33655	113.876	17.9713	4.16763	3.32943e-71	4.4242e-70	Up Regulation	LCAT
DEF8	138.443	49.6353	227.25	4.5784	2.19484	4.51167e-71	5.97302e-70	Up Regulation	DEF8
TTC19	649.282	1169.88	128.685	0.109999	-3.18444	5.42165e-71	7.16892e-70	Down Regulation	TTC19
KCNH5	698.555	1260.98	136.131	0.107956	-3.21148	8.76989e-71	1.15324e-69	Down Regulation	KCNH5
LOC107053100	113.775	30.3824	197.167	6.48952	2.69811	1.14882e-70	1.50792e-69	Up Regulation	LOC107053100
PDE7B	1155.68	2066.22	245.137	0.11864	-3.07533	1.26479e-70	1.65609e-69	Down Regulation	PDE7B
LOC124417166	76.8556	143.292	10.4188	0.0727103	-3.7817	1.58652e-70	2.07484e-69	Down Regulation	LOC124417166
BIK	107.383	15.4642	199.303	12.888	3.68795	1.84477e-70	2.41111e-69	Up Regulation	BIK
FDX1B	84.9214	20.8034	149.039	7.16417	2.8408	2.44517e-70	3.18421e-69	Up Regulation	FDX1B
ABCC8	43.831	3.07199	84.59	27.5359	4.78324	5.5412e-70	7.18117e-69	Up Regulation	ABCC8
RDH5	107.383	23.3468	191.418	8.1989	3.03543	6.61808e-70	8.56643e-69	Up Regulation	RDH5
HIVEP3	930.332	1556.38	304.28	0.195504	-2.35473	1.01396e-69	1.30695e-68	Down Regulation	HIVEP3
S1PR1	163.961	64.9471	262.974	4.04905	2.01758	1.02351e-69	1.31847e-68	Up Regulation	S1PR1
HECTD2	1520.67	2535.88	505.458	0.199323	-2.32682	1.70669e-69	2.1959e-68	Down Regulation	HECTD2
CRIP1	86.586	21.9599	151.212	6.88582	2.78363	2.93421e-69	3.75729e-68	Up Regulation	CRIP1
PAQR8	170.393	62.0698	278.715	4.49036	2.16683	2.97843e-69	3.81164e-68	Up Regulation	PAQR8
LOC112532082	34.016	0.343038	67.689	197.322	7.62441	3.05656e-69	3.90466e-68	Up Regulation	LOC112532082
NKAIN1	58.6123	8.81039	108.414	12.3053	3.6212	4.14041e-69	5.27356e-68	Up Regulation	NKAIN1
LOC112532310	79.187	18.2705	140.103	7.66827	2.9389	4.97433e-69	6.33196e-68	Up Regulation	LOC112532310
CGN	86.9842	22.314	151.654	6.79636	2.76476	7.33087e-69	9.3096e-68	Up Regulation	CGN
LOC107051583	86.4074	22.1331	150.682	6.808	2.76723	8.14642e-69	1.0327e-67	Up Regulation	LOC107051583
GBX2	39.0313	1.77874	76.2839	42.8866	5.42246	1.33712e-68	1.69104e-67	Up Regulation	GBX2
ABHD3	66.4	12.5229	120.277	9.60456	3.26372	1.85998e-68	2.34815e-67	Up Regulation	ABHD3
NDUFV3	151.493	242.933	60.0532	0.2472	-2.01625	3.11994e-68	3.93186e-67	Down Regulation	NDUFV3
GPR37	44.6327	3.68519	85.5801	23.2227	4.53747	3.68213e-68	4.63763e-67	Up Regulation	GPR37
RARB	35.5282	0.832021	70.2244	84.4022	6.39921	4.38885e-68	5.51481e-67	Up Regulation	RARB
BLVRA	38.7064	1.74913	75.6637	43.2579	5.43489	5.27568e-68	6.61754e-67	Up Regulation	BLVRA
ANXA8L1	63.7254	11.227	116.224	10.3521	3.37186	6.54394e-68	8.19403e-67	Up Regulation	ANXA8L1
GCNT4	93.6579	160.13	27.186	0.169775	-2.5583	1.00015e-67	1.24944e-66	Down Regulation	GCNT4
PHF2	197.356	352.03	42.6816	0.121244	-3.04401	1.03881e-67	1.29697e-66	Down Regulation	PHF2
GREB1L	189.628	57.1811	322.075	5.63255	2.49379	1.06864e-67	1.33266e-66	Up Regulation	GREB1L
DHODH	150.165	240.987	59.342	0.246245	-2.02183	1.09121e-67	1.36002e-66	Down Regulation	DHODH
RAB11FIP4	350.439	115.263	585.615	5.08066	2.34502	1.38698e-67	1.72466e-66	Up Regulation	RAB11FIP4
RASGRF2	40.5284	0.392032	80.6648	205.76	7.68482	3.81012e-67	4.71319e-66	Up Regulation	RASGRF2
CERKL	91.8629	25.9465	157.779	6.08095	2.6043	4.02691e-67	4.97563e-66	Up Regulation	CERKL
APC2	55.5434	7.82909	103.258	13.189	3.72126	4.42316e-67	5.46209e-66	Up Regulation	APC2
PTGER4	36.6791	0.178093	73.1801	410.91	8.68268	4.73693e-67	5.8328e-66	Up Regulation	PTGER4
CD7	126.885	45.2275	208.543	4.61097	2.20507	9.03794e-67	1.10907e-65	Up Regulation	CD7
PRIMA1	67.2329	13.8168	120.649	8.73203	3.12632	1.25471e-66	1.53881e-65	Up Regulation	PRIMA1
ZNF423	534.684	922.777	146.59	0.158858	-2.65419	1.37861e-66	1.68884e-65	Down Regulation	ZNF423
LRP2	374.961	100.193	649.729	6.4848	2.69706	1.42341e-66	1.74173e-65	Up Regulation	LRP2
CLBA1	106.101	33.393	178.81	5.35472	2.42081	1.81717e-66	2.21849e-65	Up Regulation	CLBA1
RAMP3	40.6489	2.10438	79.1934	37.6326	5.23391	3.28059e-66	3.98024e-65	Up Regulation	RAMP3
DISC1	67.8743	13.7277	122.021	8.88864	3.15196	4.70311e-66	5.69649e-65	Up Regulation	DISC1
RASSF3	8975.21	16063.8	1886.6	0.117444	-3.08996	6.1512e-66	7.44206e-65	Down Regulation	RASSF3
ECE2	143.047	229.131	56.9634	0.248607	-2.00806	6.40474e-66	7.74444e-65	Down Regulation	ECE2
CHL1	53.709	4.43173	102.986	23.2384	4.53844	1.04516e-65	1.26023e-64	Up Regulation	CHL1
MICAL1	99.0287	172.063	25.9946	0.151077	-2.72665	1.32765e-65	1.59906e-64	Down Regulation	MICAL1
HTR1B	135.965	50.8469	221.083	4.34802	2.12036	1.99412e-65	2.40043e-64	Up Regulation	HTR1B
RELN	50.4911	5.72004	95.2621	16.6541	4.0578	2.68523e-65	3.22694e-64	Up Regulation	RELN
HOMER2	57.0131	8.88605	105.14	11.832	3.56463	3.11366e-65	3.73969e-64	Up Regulation	HOMER2
PLEKHH3	366.043	594.282	137.804	0.231884	-2.10853	3.58079e-65	4.29835e-64	Down Regulation	PLEKHH3
LOC121108224	193.902	334.523	53.2812	0.159275	-2.65041	4.44414e-65	5.32875e-64	Down Regulation	LOC121108224
FGF10	43.0537	81.7211	4.38624	0.0536733	-4.21965	4.70277e-65	5.63572e-64	Down Regulation	FGF10
IL6R	65.5204	3.66151	127.379	34.7888	5.12055	6.08664e-65	7.27789e-64	Up Regulation	IL6R
WSCD1	47.1381	5.30216	88.974	16.7807	4.06873	1.47277e-64	1.74933e-63	Up Regulation	WSCD1
GJC3	181.581	299.545	63.6171	0.212379	-2.23529	3.93457e-64	4.63244e-63	Down Regulation	GJC3
RASL11B	59.685	10.7421	108.628	10.1123	3.33805	4.72722e-64	5.55655e-63	Up Regulation	RASL11B
ADAMTS14	98.5352	22.3144	174.756	7.83154	2.9693	4.84167e-64	5.68486e-63	Up Regulation	ADAMTS14
AIFM2	129.769	32.6589	226.878	6.94692	2.79637	6.10345e-64	7.15856e-63	Up Regulation	AIFM2
ALS2L	3487.94	6245.2	730.676	0.116998	-3.09544	6.1809e-64	7.24545e-63	Down Regulation	ALS2L
HIST1H2A4L4	273.308	73.1074	473.509	6.4769	2.6953	7.6729e-64	8.97971e-63	Up Regulation	HIST1H2A4L4
KLHDC1	173.162	294.67	51.6547	0.175297	-2.51213	1.23355e-63	1.43583e-62	Down Regulation	KLHDC1
TBX21	38.8762	0.155816	77.5967	498.003	8.96001	1.67171e-63	1.94372e-62	Up Regulation	TBX21
TRPA1	36.7931	1.10347	72.4827	65.6864	6.03752	1.68094e-63	1.95339e-62	Up Regulation	TRPA1
ADAMTS9	40.8084	3.06888	78.5479	25.595	4.67779	1.95448e-63	2.26759e-62	Up Regulation	ADAMTS9
TUSC3	56.3277	9.8346	102.821	10.455	3.38612	2.29585e-63	2.65791e-62	Up Regulation	TUSC3
EFHD2	121.284	210.443	32.1247	0.152653	-2.71168	5.58858e-63	6.42492e-62	Down Regulation	EFHD2
LOC424918	2348.79	3953.19	744.385	0.1883	-2.4089	9.51843e-63	1.08904e-61	Down Regulation	LOC424918
TCF4	105.056	173.909	36.203	0.208173	-2.26415	9.73059e-63	1.11273e-61	Down Regulation	TCF4
LOC419429	71.533	16.7618	126.304	7.53526	2.91366	1.23847e-62	1.41022e-61	Up Regulation	LOC419429
ENTPD3	55.2665	9.32703	101.206	10.8508	3.43973	1.48432e-62	1.68749e-61	Up Regulation	ENTPD3
DCTD	171.593	308.188	34.9971	0.113558	-3.1385	2.15534e-62	2.44907e-61	Down Regulation	DCTD
NRN1	60.8007	4.40641	117.195	26.5965	4.73316	4.88866e-62	5.51984e-61	Up Regulation	NRN1
MPLKIP	381.042	133.583	628.501	4.70495	2.23418	5.31583e-62	5.99272e-61	Up Regulation	MPLKIP
GABARAPL1	13816.4	23153.5	4479.28	0.19346	-2.36989	9.66796e-62	1.08478e-60	Down Regulation	GABARAPL1
MIR125B-1	178.965	317.682	40.2477	0.126692	-2.98061	1.18509e-61	1.32625e-60	Down Regulation	MIR125B-1
FCN3	30.1759	0.364574	59.9873	164.541	7.3623	1.30708e-61	1.46201e-60	Up Regulation	FCN3
LOC124417359	41.3237	3.86496	78.7824	20.3838	4.34935	1.40087e-61	1.56447e-60	Up Regulation	LOC124417359
FAM169A	33.4112	0.333908	66.4885	199.122	7.63751	1.95822e-61	2.18125e-60	Up Regulation	FAM169A
LOC415787	115.495	25.3281	205.661	8.11989	3.02146	2.34399e-61	2.6069e-60	Up Regulation	LOC415787
CHST2	97.373	26.6665	168.079	6.30303	2.65604	2.73414e-61	3.03767e-60	Up Regulation	CHST2
E4F1	267.456	433.295	101.617	0.234521	-2.09221	3.58186e-61	3.97334e-60	Down Regulation	E4F1
KIF21A	68.5914	16.0012	121.182	7.57326	2.92091	3.82463e-61	4.23826e-60	Up Regulation	KIF21A
XK	41.1867	3.8358	78.5376	20.4749	4.35579	3.97395e-61	4.39919e-60	Up Regulation	XK
TPBG	41.3744	2.70196	80.0468	29.6254	4.88876	4.38249e-61	4.84895e-60	Up Regulation	TPBG
USP28	125.312	48.0754	202.548	4.21312	2.07489	4.95247e-61	5.47114e-60	Up Regulation	USP28
LOC121108266	89.9906	27.3833	152.598	5.57267	2.47837	5.64033e-61	6.21825e-60	Up Regulation	LOC121108266
PCSK1	97.3219	175.928	18.7154	0.106381	-3.23269	1.07764e-60	1.1838e-59	Down Regulation	PCSK1
ITGA8	68.5317	15.783	121.28	7.68425	2.9419	1.59105e-60	1.74422e-59	Up Regulation	ITGA8
ZNF438	273.475	101.247	445.702	4.40211	2.1382	2.49874e-60	2.73094e-59	Up Regulation	ZNF438
LOC107055293	46.6293	86.5009	6.75776	0.0781235	-3.6781	4.91854e-60	5.34841e-59	Down Regulation	LOC107055293
INPP5J	71.5168	17.7868	125.247	7.04158	2.8159	5.7779e-60	6.27653e-59	Up Regulation	INPP5J
STARD13	1145.87	1925.96	365.786	0.189924	-2.39651	1.23923e-59	1.34075e-58	Down Regulation	STARD13
FA2H	34.7864	2.04241	67.5303	33.0641	5.04719	3.03017e-59	3.26035e-58	Up Regulation	FA2H
PLA2G4F	50.4925	92.3843	8.60062	0.093096	-3.42514	3.53764e-59	3.80446e-58	Down Regulation	PLA2G4F
LOC107049021	237.504	51.0827	423.926	8.29882	3.05291	6.61852e-59	7.08581e-58	Up Regulation	LOC107049021
BOK	129.056	26.6092	231.502	8.70006	3.12103	7.03478e-59	7.52022e-58	Up Regulation	BOK
OR8D4	36.6533	71.8335	1.47305	0.0205065	-5.60778	9.58717e-59	1.02335e-57	Down Regulation	OR8D4
CADPS2	27.773	0.200666	55.3453	275.808	8.10752	1.707e-58	1.81576e-57	Up Regulation	CADPS2
CRB1	302.777	54.4857	551.069	10.114	3.33828	1.87063e-58	1.98686e-57	Up Regulation	CRB1
SMPD3	57.0476	6.54691	107.548	16.4273	4.03803	3.03612e-58	3.21207e-57	Up Regulation	SMPD3
TBX3	3484.02	6128.78	839.272	0.136939	-2.86839	3.79261e-58	4.00845e-57	Down Regulation	TBX3
ADGRA2	104.625	36.9767	172.273	4.65897	2.22001	6.85009e-58	7.18691e-57	Up Regulation	ADGRA2
TNFAIP8L3	37.8391	3.21426	72.4639	22.5445	4.4947	6.93739e-58	7.27495e-57	Up Regulation	TNFAIP8L3
HSPB7	172.112	34.3365	309.888	9.02503	3.17393	8.84323e-58	9.25997e-57	Up Regulation	HSPB7
ATL1	292.157	479.798	104.516	0.217833	-2.19871	8.8619e-58	9.27499e-57	Down Regulation	ATL1
NRG4	70.8176	17.8244	123.811	6.94613	2.79621	1.11041e-57	1.15822e-56	Up Regulation	NRG4
ROS1	31.1587	1.15473	61.1627	52.967	5.72702	1.16428e-57	1.21382e-56	Up Regulation	ROS1
WDR66	84.6336	142.543	26.7245	0.187484	-2.41516	1.17764e-57	1.22716e-56	Down Regulation	WDR66
WNK4	35.954	2.68909	69.2188	25.7406	4.68598	1.86169e-57	1.93341e-56	Up Regulation	WNK4
C11orf63	136.895	38.0133	235.777	6.20249	2.63285	2.26525e-57	2.34458e-56	Up Regulation	C11orf63
ENKUR	67.4277	11.8753	122.98	10.3559	3.37239	2.91071e-57	3.00685e-56	Up Regulation	ENKUR
OASL	67.8325	13.571	122.094	8.99667	3.16939	3.38721e-57	3.49741e-56	Up Regulation	OASL
LOC121109060	44.1888	84.1942	4.18336	0.0496871	-4.33099	3.47588e-57	3.58551e-56	Down Regulation	LOC121109060
SPP1	484.143	104.861	863.424	8.23396	3.04159	5.95795e-57	6.11943e-56	Up Regulation	SPP1
C1orf174	106.4	173.092	39.7085	0.229407	-2.12402	8.22698e-57	8.43383e-56	Down Regulation	C1orf174
MTNR1A	35.7608	2.69002	68.8315	25.5877	4.67738	9.12767e-57	9.34825e-56	Up Regulation	MTNR1A
RGS4	113.689	19.1249	208.253	10.8891	3.44482	1.02879e-56	1.05265e-55	Up Regulation	RGS4
DNAJC6	36.1658	2.94965	69.382	23.5221	4.55594	1.52998e-56	1.56249e-55	Up Regulation	DNAJC6
LOC107050025	46.7437	85.4963	7.99117	0.093468	-3.41938	1.88539e-56	1.92362e-55	Down Regulation	LOC107050025
MLLT6	280.505	464.22	96.7908	0.208502	-2.26187	2.32538e-56	2.37028e-55	Down Regulation	MLLT6
KIF15	359.378	607.89	110.865	0.182377	-2.455	2.39388e-56	2.43895e-55	Down Regulation	KIF15
DLGAP1	70.1637	18.5555	121.772	6.56259	2.71427	3.29102e-56	3.34821e-55	Up Regulation	DLGAP1
ACSBG2	2703.51	4793.66	613.363	0.127953	-2.96631	3.60534e-56	3.66625e-55	Down Regulation	ACSBG2
LOC107054251	138.324	236.462	40.1867	0.16995	-2.55682	3.74953e-56	3.80747e-55	Down Regulation	LOC107054251
SYT2	56.7256	11.713	101.738	8.68589	3.11867	7.28813e-56	7.38331e-55	Up Regulation	SYT2
GNAO1	117.072	45.1863	188.957	4.18173	2.0641	8.94432e-56	9.04834e-55	Up Regulation	GNAO1
TEKT5	38.981	4.03077	73.9313	18.3417	4.19706	9.9336e-56	1.00302e-54	Up Regulation	TEKT5
NBEA	94.1503	16.641	171.66	10.3155	3.36674	1.02376e-55	1.03323e-54	Up Regulation	NBEA
HCN2	79.154	23.2512	135.057	5.80861	2.53819	1.74144e-55	1.75015e-54	Up Regulation	HCN2
EML3	103.689	168.708	38.6695	0.22921	-2.12526	2.12038e-55	2.12801e-54	Down Regulation	EML3
GALNT12	94.2475	32.1224	156.373	4.86803	2.28334	2.15452e-55	2.16126e-54	Up Regulation	GALNT12
LOC107053991	142.444	54.1742	230.715	4.25875	2.09043	2.76675e-55	2.77282e-54	Up Regulation	LOC107053991
LOC112532697	43.1294	5.81513	80.4436	13.8335	3.79009	2.89198e-55	2.89697e-54	Up Regulation	LOC112532697
B3GAT1L	50.1933	8.67297	91.7136	10.5747	3.40254	4.18562e-55	4.18114e-54	Up Regulation	B3GAT1L
PGR	29.6578	1.14252	58.1732	50.9165	5.67006	5.9092e-55	5.89466e-54	Up Regulation	PGR
UPF3A	96.3112	33.4058	159.217	4.76614	2.25282	7.15254e-55	7.12833e-54	Up Regulation	UPF3A
LOC112531536	135.81	28.7928	242.828	8.43363	3.07615	9.2371e-55	9.18453e-54	Up Regulation	LOC112531536
RASSF2	79.5772	24.6781	134.476	5.44922	2.44605	9.66001e-55	9.60059e-54	Up Regulation	RASSF2
SNX4	1466.22	2487.36	445.09	0.178941	-2.48244	9.82568e-55	9.76072e-54	Down Regulation	SNX4
CHGA	61.6822	14.9192	108.445	7.26885	2.86173	2.35467e-54	2.32726e-53	Up Regulation	CHGA
AP3B2	78.693	148.626	8.76003	0.0589401	-4.08461	2.64708e-54	2.61147e-53	Down Regulation	AP3B2
SERINC2	67.1045	17.5646	116.644	6.64086	2.73137	2.72217e-54	2.68432e-53	Up Regulation	SERINC2
LOC101748756	682.818	166.375	1199.26	7.2082	2.84964	3.0414e-54	2.99498e-53	Up Regulation	LOC101748756
LOC124417811	79.8186	24.4863	135.151	5.51946	2.46453	3.62629e-54	3.56279e-53	Up Regulation	LOC124417811
SMAD4	46.7609	7.54827	85.9735	11.3898	3.50967	4.89694e-54	4.8024e-53	Up Regulation	SMAD4
CYTH4	60.3056	14.2398	106.371	7.47004	2.90112	6.31177e-54	6.18145e-53	Up Regulation	CYTH4
STAC	360.274	597.508	123.04	0.205922	-2.27983	1.50015e-53	1.46251e-52	Down Regulation	STAC
LOC107054071	47.414	8.18797	86.6401	10.5814	3.40346	1.63621e-53	1.59227e-52	Up Regulation	LOC107054071
RAD21L1	37.1471	69.801	4.49321	0.0643718	-3.95743	1.68916e-53	1.64305e-52	Down Regulation	RAD21L1
ANKRD31	86.2254	28.2619	144.189	5.10188	2.35103	2.44703e-53	2.3695e-52	Up Regulation	ANKRD31
LOC419322	31.6182	1.97866	61.2578	30.9592	4.9523	4.82243e-53	4.63414e-52	Up Regulation	LOC419322
CACNG4	30.2021	1.12389	59.2804	52.7455	5.72098	5.9733e-53	5.73495e-52	Up Regulation	CACNG4
KRT7	999.672	1896.73	102.618	0.0541028	-4.20815	6.31395e-53	6.0566e-52	Down Regulation	KRT7
PRPH2L	101.032	37.4513	164.612	4.39536	2.13598	6.57052e-53	6.29709e-52	Up Regulation	PRPH2L
COL2A1	28.9593	1.09747	56.8212	51.7746	5.69417	6.97002e-53	6.67699e-52	Up Regulation	COL2A1
CKS2	51.6001	98.2241	4.97619	0.0506616	-4.30296	1.55362e-52	1.48104e-51	Down Regulation	CKS2
LOC121111190	90.5786	31.7905	149.367	4.69847	2.23219	1.61685e-52	1.54063e-51	Up Regulation	LOC121111190
TMC7	48.6965	87.3265	10.0665	0.115274	-3.11686	1.95982e-52	1.86166e-51	Down Regulation	TMC7
TBCB	90.2599	30.7851	149.735	4.86388	2.28211	2.1435e-52	2.03433e-51	Up Regulation	TBCB
LOC107052651	48.2281	89.6008	6.85542	0.0765107	-3.70819	2.29112e-52	2.17252e-51	Down Regulation	LOC107052651
SLC2A5	157.329	27.3209	287.338	10.5172	3.39467	3.49921e-52	3.30495e-51	Up Regulation	SLC2A5
HIST1H111R	547.099	65.0281	1029.17	15.8265	3.98427	5.15371e-52	4.85054e-51	Up Regulation	HIST1H111R
EML5	33.7165	2.92005	64.5129	22.0931	4.46552	5.28235e-52	4.96943e-51	Up Regulation	EML5
SLC7A5	151.661	266.371	36.9511	0.13872	-2.84975	7.83144e-52	7.3386e-51	Down Regulation	SLC7A5
FAM177A1	188.42	303.613	73.2259	0.241182	-2.05181	8.72245e-52	8.16642e-51	Down Regulation	FAM177A1
TMC1	356.595	140.254	572.936	4.085	2.03034	1.13492e-51	1.06119e-50	Up Regulation	TMC1
PDE4C	53.918	1.84796	105.988	57.354	5.84182	1.15755e-51	1.08187e-50	Up Regulation	PDE4C
LOC124417303	82.3381	27.0481	137.628	5.08828	2.34718	1.24628e-51	1.16328e-50	Up Regulation	LOC124417303
TWIST2	353.035	578.245	127.826	0.221059	-2.1775	1.89543e-51	1.76537e-50	Down Regulation	TWIST2
PDZD7	93.542	32.3154	154.769	4.78932	2.25982	2.1675e-51	2.01615e-50	Up Regulation	PDZD7
TRHDE	28.3794	1.25151	55.5073	44.3522	5.47093	2.71521e-51	2.52234e-50	Up Regulation	TRHDE
TDO2	77.8437	24.8837	130.804	5.2566	2.39413	2.80727e-51	2.60561e-50	Up Regulation	TDO2
SELENOI2	52.1582	11.0619	93.2544	8.43021	3.07557	2.9108e-51	2.69821e-50	Up Regulation	SELENOI2
LOC107051707	330.996	69.629	592.363	8.50742	3.08872	2.93288e-51	2.7175e-50	Up Regulation	LOC107051707
HSD11B1A	34.7823	3.38804	66.1765	19.5324	4.2878	3.18445e-51	2.94932e-50	Up Regulation	HSD11B1A
TMEM132C	105.906	35.722	176.091	4.92947	2.30143	7.94002e-51	7.31906e-50	Up Regulation	TMEM132C
NFASC	30.3391	1.95177	58.7263	30.0887	4.91115	1.79173e-50	1.64244e-49	Up Regulation	NFASC
GRIK4	39.9585	1.98017	77.9368	39.3587	5.29861	2.27174e-50	2.07803e-49	Up Regulation	GRIK4
JPH1	31.7566	2.64752	60.8658	22.9898	4.52292	2.32958e-50	2.13003e-49	Up Regulation	JPH1
FOXP2	57.9415	100.721	15.1626	0.150541	-2.73177	2.66151e-50	2.42939e-49	Down Regulation	FOXP2
LOC101750739	75.4992	24.1056	126.893	5.26404	2.39617	3.81048e-50	3.47226e-49	Up Regulation	LOC101750739
LOC107055055	4004.55	6801.19	1207.92	0.177605	-2.49326	4.34337e-50	3.95114e-49	Down Regulation	LOC107055055
DPP10	38.6492	5.40282	71.8955	13.307	3.73412	4.55064e-50	4.13619e-49	Up Regulation	DPP10
MN1	26.5013	0.900186	52.1024	57.8796	5.85498	5.73013e-50	5.20166e-49	Up Regulation	MN1
PDE11A	32.328	2.5945	62.0614	23.9204	4.58017	1.53653e-49	1.38488e-48	Up Regulation	PDE11A
KBTBD3	63.7097	17.5704	109.849	6.25193	2.6443	1.92408e-49	1.73127e-48	Up Regulation	KBTBD3
LOC112532481	95.8063	154.562	37.0508	0.239715	-2.06061	2.08783e-49	1.87704e-48	Down Regulation	LOC112532481
IRS2	55.9532	13.7685	98.138	7.12772	2.83344	5.09111e-49	4.54666e-48	Up Regulation	IRS2
PACSIN3	476.042	826.941	125.144	0.151333	-2.7242	6.6218e-49	5.89895e-48	Down Regulation	PACSIN3
HIST1H46L6	31.5	2.5027	60.4974	24.1728	4.59531	7.17267e-49	6.38439e-48	Up Regulation	HIST1H46L6
GREB1	31.944	2.72602	61.1621	22.4364	4.48777	7.8723e-49	7.00133e-48	Up Regulation	GREB1
F2RL2	293.994	114.116	473.872	4.15255	2.054	1.63286e-48	1.44502e-47	Up Regulation	F2RL2
VNN2	196.16	69.3079	323.012	4.66054	2.2205	1.75867e-48	1.55572e-47	Up Regulation	VNN2
HIST1H110	494.39	194.811	793.969	4.07559	2.02701	2.11261e-48	1.86498e-47	Up Regulation	HIST1H110
LOC100858869	55.2267	13.5984	96.855	7.12254	2.83239	2.96951e-48	2.615e-47	Up Regulation	LOC100858869
LOC124417313	41.1546	6.59341	75.7157	11.4835	3.5215	3.05102e-48	2.68567e-47	Up Regulation	LOC124417313
EFCAB11	32.0816	3.17049	60.9927	19.2376	4.26586	3.19642e-48	2.81136e-47	Up Regulation	EFCAB11
RND2	25.6876	0.183274	51.1919	279.319	8.12577	3.19833e-48	2.81188e-47	Up Regulation	RND2
LOC121109585	36.176	4.72885	67.6231	14.3001	3.83795	3.42304e-48	3.00576e-47	Up Regulation	LOC121109585
MYOM3	102.449	33.2215	171.676	5.16763	2.3695	3.88691e-48	3.40751e-47	Up Regulation	MYOM3
FAT2	46.398	9.41537	83.3807	8.8558	3.14662	5.73867e-48	5.01247e-47	Up Regulation	FAT2
EMILIN1	51.5686	90.506	12.6312	0.139562	-2.84102	9.10196e-48	7.91476e-47	Down Regulation	EMILIN1
FADS6	27.0734	1.45094	52.6959	36.3183	5.18263	1.33684e-47	1.15872e-46	Up Regulation	FADS6
RAB19	33.2272	2.95999	63.4943	21.4509	4.42296	1.39668e-47	1.20961e-46	Up Regulation	RAB19
LOC121106532	48.1806	85.3275	11.0336	0.129309	-2.9511	1.48094e-47	1.28207e-46	Down Regulation	LOC121106532
GAA	48.2507	85.2594	11.242	0.131857	-2.92296	1.51184e-47	1.30829e-46	Down Regulation	GAA
LOC124417828	24.6148	0.654669	48.575	74.1977	6.2133	1.90489e-47	1.64433e-46	Up Regulation	LOC124417828
CENPL	38.4923	75.2828	1.70185	0.022606	-5.46715	5.29045e-47	4.53977e-46	Down Regulation	CENPL
GRIN3B	44.8177	3.51011	86.1252	24.5364	4.61685	6.06838e-47	5.19901e-46	Up Regulation	GRIN3B
HYLS1	34.6832	64.5371	4.82934	0.0748304	-3.74023	6.87049e-47	5.87918e-46	Down Regulation	HYLS1
PIF1	23.6341	46.3727	0.895569	0.0193124	-5.69433	6.9675e-47	5.95982e-46	Down Regulation	PIF1
DLEC1	65.5517	19.7788	111.325	5.62848	2.49274	7.03217e-47	6.01275e-46	Up Regulation	DLEC1
POU4F1L	56.8847	14.2794	99.4901	6.9674	2.80062	7.62656e-47	6.51578e-46	Up Regulation	POU4F1L
GAD2	21.9306	0.155816	43.7054	280.494	8.13183	1.86927e-46	1.58692e-45	Up Regulation	GAD2
SERTAD4	75.6662	132.226	19.106	0.144494	-2.79092	3.15209e-46	2.66545e-45	Down Regulation	SERTAD4
LRP1B	61.2123	2.84601	119.579	42.0162	5.39287	3.69921e-46	3.12196e-45	Up Regulation	LRP1B
BBOX1	49.963	11.8763	88.0497	7.41392	2.89024	1.17258e-45	9.83422e-45	Up Regulation	BBOX1
TTK	282.618	471.477	93.7582	0.19886	-2.33017	1.21867e-45	1.02167e-44	Down Regulation	TTK
BGN	32.1965	60.2697	4.1233	0.0684143	-3.86956	1.41106e-45	1.18113e-44	Down Regulation	BGN
LOC121106499	54.7041	101.998	7.40984	0.0726466	-3.78296	1.60802e-45	1.34442e-44	Down Regulation	LOC121106499
WNT1	44.5828	9.38427	79.7814	8.50162	3.08774	1.70788e-45	1.42736e-44	Up Regulation	WNT1
TERB1	43.8793	8.76621	78.9925	9.01102	3.17169	2.27449e-45	1.8972e-44	Up Regulation	TERB1
LOC107055079	44.6722	80.6237	8.72074	0.108166	-3.20868	2.27759e-45	1.89905e-44	Down Regulation	LOC107055079
PNAT3	153.82	262.218	45.422	0.173222	-2.52931	2.77156e-45	2.30824e-44	Down Regulation	PNAT3
PHACTR3	31.6842	3.516	59.8525	17.0229	4.0894	4.22089e-45	3.50442e-44	Up Regulation	PHACTR3
CCLL4	41.6371	79.5282	3.74594	0.047102	-4.40807	5.31764e-45	4.40649e-44	Down Regulation	CCLL4
LRRTM3	41.0735	7.94689	74.2002	9.33701	3.22296	5.43704e-45	4.50195e-44	Up Regulation	LRRTM3
SLC7A14	25.2123	1.1474	49.2771	42.9466	5.42447	5.79663e-45	4.79785e-44	Up Regulation	SLC7A14
GLIPR1	24.1627	0.886938	47.4385	53.4857	5.74108	6.10372e-45	5.04814e-44	Up Regulation	GLIPR1
PRDX4	130.851	210.794	50.9085	0.241509	-2.04985	7.63466e-45	6.29735e-44	Down Regulation	PRDX4
LOC121109995	56.9047	97.2483	16.5611	0.170297	-2.55388	8.28745e-45	6.83317e-44	Down Regulation	LOC121109995
DCX	1735.24	3304.5	165.976	0.0502271	-4.31539	1.11171e-44	9.13471e-44	Down Regulation	DCX
MIS12	48.4957	84.8821	12.1094	0.142661	-2.80934	1.15027e-44	9.4371e-44	Down Regulation	MIS12
PLCXD1	75.3866	26.5966	124.177	4.66889	2.22308	1.41226e-44	1.15689e-43	Up Regulation	PLCXD1
LOC107055302	24.8597	1.27058	48.4488	38.1312	5.2529	1.85295e-44	1.51385e-43	Up Regulation	LOC107055302
LOC101749704	44.4652	9.37623	79.5542	8.48467	3.08486	3.32589e-44	2.70388e-43	Up Regulation	LOC101749704
ABTB2	81.6359	30.4281	132.844	4.36583	2.12626	4.75072e-44	3.8406e-43	Up Regulation	ABTB2
LOC121108353	38.4967	69.603	7.39041	0.10618	-3.23542	4.75093e-44	3.8406e-43	Down Regulation	LOC121108353
UCHL1	28.3757	1.44285	55.3085	38.3328	5.26051	5.69673e-44	4.59653e-43	Up Regulation	UCHL1
LOC107051726	59.5146	17.6299	101.399	5.75157	2.52396	7.36061e-44	5.92572e-43	Up Regulation	LOC107051726
GPR83L	52.1726	13.6141	90.7311	6.66447	2.73649	7.69633e-44	6.19367e-43	Up Regulation	GPR83L
LOC107053674	22.297	0.543704	44.0503	81.0189	6.34019	7.94202e-44	6.389e-43	Up Regulation	LOC107053674
CFAP57	54.2587	14.5705	93.9469	6.44777	2.6888	9.17597e-44	7.36787e-43	Up Regulation	CFAP57
RUNX3	22.8154	0.716615	44.9142	62.6755	5.96983	9.29088e-44	7.45734e-43	Up Regulation	RUNX3
PIGC	74.4999	121.633	27.3665	0.224992	-2.15206	9.659e-44	7.74703e-43	Down Regulation	PIGC
CH25H	68.4767	8.89052	128.063	14.4044	3.84844	9.74671e-44	7.81446e-43	Up Regulation	CH25H
LOC107053511	67.5585	17.8305	117.286	6.57785	2.71762	1.03182e-43	8.26649e-43	Up Regulation	LOC107053511
LPAR4	43.3223	3.96078	82.6839	20.8757	4.38375	1.20263e-43	9.61698e-43	Up Regulation	LPAR4
DES	35.0574	3.40656	66.7083	19.5823	4.29148	1.26864e-43	1.01374e-42	Up Regulation	DES
LOC101751186	70.8616	24.1082	117.615	4.87862	2.28647	1.36039e-43	1.08583e-42	Up Regulation	LOC101751186
RCAN1	2529.08	4166.57	891.6	0.213989	-2.22439	1.50363e-43	1.19839e-42	Down Regulation	RCAN1
ADGRF4	39.1986	7.19011	71.207	9.90347	3.30793	1.51369e-43	1.20596e-42	Up Regulation	ADGRF4
CPLX2	20.4297	0.178093	40.6813	228.428	7.83559	1.72192e-43	1.36881e-42	Up Regulation	CPLX2
KCNA6	61.8616	18.9693	104.754	5.52228	2.46526	1.80308e-43	1.43279e-42	Up Regulation	KCNA6
DBF4B	39.9087	71.6296	8.18774	0.114307	-3.12902	2.3992e-43	1.90227e-42	Down Regulation	DBF4B
LOC107055111	26.5874	2.04956	51.1253	24.9445	4.64065	2.67402e-43	2.11705e-42	Up Regulation	LOC107055111
LOC430910	73.4241	120.194	26.6537	0.221755	-2.17296	2.95419e-43	2.33628e-42	Down Regulation	LOC430910
APCDD1	32.0733	4.26622	59.8805	14.0359	3.81105	3.54326e-43	2.79391e-42	Up Regulation	APCDD1
ENO4	137.68	49.4453	225.915	4.56898	2.19187	5.14024e-43	4.04128e-42	Up Regulation	ENO4
POU3F2	38.3198	7.07767	69.5618	9.82836	3.29695	6.08822e-43	4.77436e-42	Up Regulation	POU3F2
TOX2	80.7533	30.6122	130.894	4.2759	2.09623	7.43237e-43	5.81782e-42	Up Regulation	TOX2
STK32C	41.5102	8.5185	74.5019	8.7459	3.12861	7.54052e-43	5.89819e-42	Up Regulation	STK32C
MIPOL1	22.8404	0.835475	44.8454	53.6765	5.74622	8.11944e-43	6.3487e-42	Up Regulation	MIPOL1
TNFRSF8	69.3872	15.9068	122.868	7.72422	2.94939	9.92388e-43	7.74553e-42	Up Regulation	TNFRSF8
MPND	47.3947	11.6601	83.1292	7.12939	2.83378	1.46341e-42	1.13887e-41	Up Regulation	MPND
CCDC40	76.0097	28.0032	124.016	4.42864	2.14687	1.5162e-42	1.17953e-41	Up Regulation	CCDC40
C1HXORF59	36.1472	6.00351	66.2908	11.042	3.46493	1.94364e-42	1.50987e-41	Up Regulation	C1HXORF59
ECEL1	22.1748	0.731122	43.6185	59.6596	5.89868	2.6948e-42	2.08811e-41	Up Regulation	ECEL1
LY96	42.7724	75.5572	9.9875	0.132185	-2.91937	3.88821e-42	3.00958e-41	Down Regulation	LY96
BARX2	577.055	1037.53	116.584	0.112367	-3.15371	4.87947e-42	3.76735e-41	Down Regulation	BARX2
PLK3	209.101	337.29	80.9111	0.239886	-2.05958	4.98414e-42	3.84539e-41	Down Regulation	PLK3
LOC121110062	40.7348	77.7369	3.73273	0.0480175	-4.3803	6.66524e-42	5.12952e-41	Down Regulation	LOC121110062
LOC107052478	49.316	84.9572	13.6747	0.16096	-2.63522	6.79212e-42	5.22528e-41	Down Regulation	LOC107052478
HIST1H2B7L4	322.876	46.414	599.338	12.9129	3.69074	8.59532e-42	6.60542e-41	Up Regulation	HIST1H2B7L4
ADCY2	59.4661	17.7481	101.184	5.70112	2.51125	8.64199e-42	6.63891e-41	Up Regulation	ADCY2
VSIG10	51.7838	88.737	14.8305	0.167129	-2.58096	9.81011e-42	7.52552e-41	Down Regulation	VSIG10
HTR2B	104.606	199.198	10.0135	0.050269	-4.31419	1.3415e-41	1.02653e-40	Down Regulation	HTR2B
LOC101750545	176.591	62.1305	291.051	4.68451	2.2279	1.40179e-41	1.07228e-40	Up Regulation	LOC101750545
LOC107055358	41.3416	8.92752	73.7557	8.26161	3.04642	1.45777e-41	1.1143e-40	Up Regulation	LOC107055358
UNC13A	40.535	1.69937	79.3706	46.7059	5.54553	1.50171e-41	1.14708e-40	Up Regulation	UNC13A
LOC121113111	52.5856	14.7569	90.4143	6.12692	2.61516	1.6346e-41	1.24814e-40	Up Regulation	LOC121113111
C12orf40	79.1582	30.5934	127.723	4.17486	2.06173	1.97152e-41	1.50274e-40	Up Regulation	C12orf40
CELF3	25.8073	0.743333	50.8712	68.4366	6.0967	2.25067e-41	1.71429e-40	Up Regulation	CELF3
ENDOG	92.1619	153.264	31.0594	0.202652	-2.30292	3.27037e-41	2.47868e-40	Down Regulation	ENDOG
PCTP	39.1368	7.23945	71.0341	9.81209	3.29456	3.6886e-41	2.79271e-40	Up Regulation	PCTP
NME1	37.3471	6.75338	67.9408	10.0603	3.3306	3.77968e-41	2.85965e-40	Up Regulation	NME1
AOAH	36.0559	6.29575	65.816	10.454	3.38599	4.91749e-41	3.71265e-40	Up Regulation	AOAH
ACOX3	241.252	96.184	386.321	4.01648	2.00593	5.04207e-41	3.80404e-40	Up Regulation	ACOX3
CLSPN	106.443	175.694	37.1916	0.211683	-2.24002	5.36973e-41	4.04556e-40	Down Regulation	CLSPN
HAPLN3	53.2284	15.1549	91.3018	6.02456	2.59086	6.70983e-41	5.04105e-40	Up Regulation	HAPLN3
C14orf132	43.8842	4.41722	83.3513	18.8696	4.23799	9.84377e-41	7.37236e-40	Up Regulation	C14orf132
WNT10A	29.6874	55.071	4.3037	0.0781483	-3.67764	1.5452e-40	1.15324e-39	Down Regulation	WNT10A
GRM7	23.6496	1.40072	45.8985	32.7679	5.03421	1.7611e-40	1.313e-39	Up Regulation	GRM7
UBE2T	61.7467	102.443	21.0501	0.205481	-2.28292	1.83069e-40	1.36441e-39	Down Regulation	UBE2T
LOC107053979	51.6828	14.6736	88.692	6.04434	2.59558	1.92399e-40	1.43295e-39	Up Regulation	LOC107053979
LOC421792	69.049	115.364	22.7338	0.197061	-2.34328	2.89304e-40	2.14576e-39	Down Regulation	LOC421792
FHIT	75.4847	126.608	24.361	0.192412	-2.37773	2.95591e-40	2.19164e-39	Down Regulation	FHIT
SEMA6D	53.7959	16.0846	91.5073	5.68911	2.5082	3.35245e-40	2.48479e-39	Up Regulation	SEMA6D
LOC107053900	69.853	25.3735	114.333	4.50599	2.17184	3.46743e-40	2.56824e-39	Up Regulation	LOC107053900
LOC112532291	21.9381	0.494906	43.3812	87.6556	6.45377	3.89552e-40	2.88134e-39	Up Regulation	LOC112532291
FAM150A	63.6987	116.843	10.5547	0.0903329	-3.4686	6.38628e-40	4.70744e-39	Down Regulation	FAM150A
SEMA3B	22.216	1.1964	43.2355	36.138	5.17545	8.33752e-40	6.13732e-39	Up Regulation	SEMA3B
LHFPL4	30.9429	4.39669	57.4891	13.0755	3.7088	8.4497e-40	6.21776e-39	Up Regulation	LHFPL4
MAP10	51.4163	14.4603	88.3724	6.11137	2.6115	9.46925e-40	6.96324e-39	Up Regulation	MAP10
SLC22A18	30.2307	4.02931	56.432	14.0054	3.80791	9.74675e-40	7.16484e-39	Up Regulation	SLC22A18
LOC428816	56.4353	108.752	4.11847	0.0378702	-4.72279	1.18339e-39	8.69616e-39	Down Regulation	LOC428816
EMX2	39.7431	8.7011	70.7852	8.1352	3.02418	1.33765e-39	9.80622e-39	Up Regulation	EMX2
ITGB6	70.6424	26.1689	115.116	4.39895	2.13716	1.38157e-39	1.01248e-38	Up Regulation	ITGB6
LOC112531766	35.1946	6.29558	64.0936	10.1807	3.34777	1.51718e-39	1.1111e-38	Up Regulation	LOC112531766
FAM69A	47.7674	11.1305	84.4043	7.58315	2.9228	1.73835e-39	1.27221e-38	Up Regulation	FAM69A
LOC124417583	43.8257	76.1942	11.4572	0.150369	-2.73342	1.77301e-39	1.29713e-38	Down Regulation	LOC124417583
DIXDC1	21.8686	1.03313	42.704	41.3346	5.36928	1.81105e-39	1.32451e-38	Up Regulation	DIXDC1
LOC101752273	30.5973	56.9673	4.22727	0.0742052	-3.75234	1.90632e-39	1.39182e-38	Down Regulation	LOC101752273
LOC101749399	113.623	217.695	9.55187	0.0438773	-4.51038	2.02108e-39	1.4741e-38	Down Regulation	LOC101749399
RGS20	36.443	7.0436	65.8424	9.34784	3.22463	2.48542e-39	1.81154e-38	Up Regulation	RGS20
EMCN	41.887	74.2914	9.48249	0.127639	-2.96986	2.61222e-39	1.90331e-38	Down Regulation	EMCN
LIG1	55.6011	93.2005	18.0017	0.19315	-2.37221	3.0184e-39	2.1948e-38	Down Regulation	LIG1
LOC121111351	55.8304	93.3116	18.3493	0.196646	-2.34633	3.9969e-39	2.90042e-38	Down Regulation	LOC121111351
MEGF11	49.3103	13.7971	84.8234	6.1479	2.62009	4.26177e-39	3.09158e-38	Up Regulation	MEGF11
FASLG	179.247	295.09	63.4047	0.214866	-2.21849	4.82745e-39	3.49604e-38	Down Regulation	FASLG
GIMAP7L5	69.7953	25.5512	114.039	4.46318	2.15807	6.1523e-39	4.445e-38	Up Regulation	GIMAP7L5
DUSP21	36.342	7.05302	65.631	9.30538	3.21807	6.22938e-39	4.49918e-38	Up Regulation	DUSP21
HSPB8	140.587	20.6096	260.565	12.6429	3.66026	6.90063e-39	4.98232e-38	Up Regulation	HSPB8
NR4A1	71.306	26.5317	116.08	4.37516	2.12934	7.14427e-39	5.15477e-38	Up Regulation	NR4A1
WASF3L	22.6895	1.39677	43.9823	31.4886	4.97676	9.35937e-39	6.74395e-38	Up Regulation	WASF3L
PKD2L1	182.965	37.7944	328.136	8.68212	3.11805	1.09503e-38	7.87971e-38	Up Regulation	PKD2L1
C9ORF58	30.9629	4.69878	57.2269	12.1791	3.60634	1.62596e-38	1.16807e-37	Up Regulation	C9ORF58
TDRD6	35.5291	6.9223	64.1359	9.26512	3.21181	2.09376e-38	1.49712e-37	Up Regulation	TDRD6
SLC3A1	68.0282	118.573	17.483	0.147444	-2.76176	2.42258e-38	1.73052e-37	Down Regulation	SLC3A1
GSTA3	22.7655	1.57104	43.9599	27.9814	4.8064	2.76036e-38	1.96984e-37	Up Regulation	GSTA3
CPM	42.7541	10.8615	74.6467	6.87261	2.78086	2.84899e-38	2.03039e-37	Up Regulation	CPM
ANK3	79.112	17.382	140.842	8.10274	3.01841	2.89196e-38	2.05965e-37	Up Regulation	ANK3
NAT8L	41.6128	9.30056	73.9251	7.94845	2.99067	3.32799e-38	2.36862e-37	Up Regulation	NAT8L
WDR63	38.1549	4.18064	72.1292	17.2532	4.10879	5.90554e-38	4.17684e-37	Up Regulation	WDR63
TMEM132D	17.8567	0.159763	35.5536	222.539	7.79791	7.41569e-38	5.23287e-37	Up Regulation	TMEM132D
LOC107051391	50.5772	85.37	15.7843	0.184893	-2.43524	9.56136e-38	6.7359e-37	Down Regulation	LOC107051391
NKAIN2	25.1772	2.51812	47.8364	18.9968	4.24769	1.19173e-37	8.37918e-37	Up Regulation	NKAIN2
ZNF800	48.7422	13.6422	83.8423	6.14582	2.6196	1.29028e-37	9.05135e-37	Up Regulation	ZNF800
GDPD5	21.4957	1.22065	41.7708	34.2202	5.09677	2.03206e-37	1.42132e-36	Up Regulation	GDPD5
COLEC11	154.982	260.149	49.8155	0.191489	-2.38467	3.06279e-37	2.13185e-36	Down Regulation	COLEC11
C1QL1	35.0285	7.05655	63.0005	8.92795	3.15833	3.14603e-37	2.18908e-36	Up Regulation	C1QL1
GART-B	46.6603	6.97869	86.3418	12.3722	3.62903	3.50357e-37	2.43392e-36	Up Regulation	GART-B
LOC100858426	43.7608	11.4667	76.0548	6.63267	2.72959	4.30382e-37	2.98599e-36	Up Regulation	LOC100858426
SLC35F2	72.6605	28.5763	116.745	4.08536	2.03046	5.83727e-37	4.03687e-36	Up Regulation	SLC35F2
VPS29L	69.4621	26.5319	112.392	4.23611	2.08274	7.93193e-37	5.46962e-36	Up Regulation	VPS29L
SLC27A2	64.6615	23.5976	105.725	4.48035	2.16361	9.33023e-37	6.42972e-36	Up Regulation	SLC27A2
CCDC146	45.4015	12.7184	78.0846	6.13951	2.61812	9.7257e-37	6.7001e-36	Up Regulation	CCDC146
SEC16B	30.8888	5.15614	56.6215	10.9814	3.45699	1.08264e-36	7.45601e-36	Up Regulation	SEC16B
GPER1	285.529	481.722	89.3366	0.185453	-2.43088	1.30596e-36	8.9796e-36	Down Regulation	GPER1
LOC121108910	50.5797	15.8586	85.3007	5.37883	2.42729	1.31134e-36	9.01366e-36	Up Regulation	LOC121108910
LOC107051508	64.7326	112.746	16.7193	0.148292	-2.75349	1.63598e-36	1.12272e-35	Down Regulation	LOC107051508
LOC100857892	177.41	328.592	26.228	0.0798192	-3.64712	1.732e-36	1.18786e-35	Down Regulation	LOC100857892
LOC124418069	21.3604	1.42329	41.2975	29.0155	4.85875	2.17293e-36	1.48551e-35	Up Regulation	LOC124418069
SLC22A15L	34.6217	7.18513	62.0583	8.63705	3.11054	2.74011e-36	1.86911e-35	Up Regulation	SLC22A15L
LOC107053537	61.0277	18.5038	103.552	5.59624	2.48446	3.07219e-36	2.09429e-35	Up Regulation	LOC107053537
THAP10	134.712	51.3951	218.03	4.24223	2.08482	4.98853e-36	3.38348e-35	Up Regulation	THAP10
PPARG	28.0691	0.839916	55.2983	65.8379	6.04085	5.00267e-36	3.392e-35	Up Regulation	PPARG
LOC107052121	77.5463	127.031	28.0614	0.220901	-2.17853	5.29304e-36	3.58548e-35	Down Regulation	LOC107052121
LOC107053298	36.6305	5.09106	68.1699	13.3901	3.7431	6.76231e-36	4.5678e-35	Up Regulation	LOC107053298
FAM81A	25.1247	2.87808	47.3714	16.4594	4.04084	7.2454e-36	4.88644e-35	Up Regulation	FAM81A
SCFD2	169.14	66.7858	271.494	4.06515	2.02331	8.66232e-36	5.83471e-35	Up Regulation	SCFD2
CAMK4L	57.0668	13.9326	100.201	7.19183	2.84636	9.30153e-36	6.25351e-35	Up Regulation	CAMK4L
LOC101749541	144.456	13.8364	275.076	19.8807	4.31329	9.47701e-36	6.36949e-35	Up Regulation	LOC101749541
LOC101750761	67.6073	23.5552	111.659	4.74033	2.24499	1.12175e-35	7.52281e-35	Up Regulation	LOC101750761
HS3ST1	19.9821	1.1158	38.8484	34.8165	5.1217	1.12396e-35	7.53525e-35	Up Regulation	HS3ST1
LOC121110567	33.2177	6.58779	59.8477	9.08464	3.18343	1.32754e-35	8.8918e-35	Up Regulation	LOC121110567
LOC107051826	44.6906	12.8318	76.5493	5.96559	2.57667	2.39642e-35	1.59764e-34	Up Regulation	LOC107051826
LOC395551	635.865	1116.8	154.931	0.138728	-2.84967	2.82256e-35	1.87824e-34	Down Regulation	LOC395551
PDGFRA	22.8975	2.18893	43.6061	19.9213	4.31624	3.52808e-35	2.34481e-34	Up Regulation	PDGFRA
CPED1	20.9295	0.155816	41.7031	267.644	8.06417	4.05839e-35	2.69393e-34	Up Regulation	CPED1
CCNE2	50.5358	16.3775	84.6942	5.17139	2.37055	4.06183e-35	2.69538e-34	Up Regulation	CCNE2
WNT4	43.7427	12.496	74.9894	6.00106	2.58522	4.3849e-35	2.90708e-34	Up Regulation	WNT4
MUC4L	60.0359	21.7708	98.3011	4.51528	2.17482	5.03268e-35	3.32935e-34	Up Regulation	MUC4L
ARAP3	27.1575	4.10268	50.2123	12.2389	3.6134	5.89761e-35	3.89434e-34	Up Regulation	ARAP3
PDLIM3	16.5088	0.183274	32.8342	179.154	7.48505	7.08504e-35	4.66696e-34	Up Regulation	PDLIM3
LOC101747340	29.9916	56.5989	3.38421	0.0597928	-4.06388	7.70677e-35	5.07338e-34	Down Regulation	LOC101747340
SLC25A25	738.057	1217.83	258.283	0.212085	-2.23729	9.99166e-35	6.56346e-34	Down Regulation	SLC25A25
RSPH3	24.8445	3.1033	46.5857	15.0117	3.90801	1.00565e-34	6.60404e-34	Up Regulation	RSPH3
ZNF703	85.7578	144.352	27.1636	0.188176	-2.40984	1.08939e-34	7.1452e-34	Down Regulation	ZNF703
LOC121110735	33.4689	62.4978	4.43989	0.0710408	-3.81521	1.11206e-34	7.285e-34	Down Regulation	LOC121110735
LOC107052150	46.6068	13.9272	79.2864	5.69293	2.50917	1.21601e-34	7.95869e-34	Up Regulation	LOC107052150
SEMA5A	24.3947	2.88052	45.9088	15.9377	3.99437	1.40581e-34	9.18692e-34	Up Regulation	SEMA5A
LOC107054507	27.8712	50.8964	4.84593	0.0952117	-3.39272	1.52326e-34	9.94239e-34	Down Regulation	LOC107054507
LOC769510	673.602	1091.35	255.855	0.234439	-2.09272	1.55803e-34	1.01662e-33	Down Regulation	LOC769510
ZMAT4	19.0295	0.891057	37.168	41.7123	5.3824	1.57074e-34	1.02461e-33	Up Regulation	ZMAT4
LOC100858131	34.1897	7.32182	61.0575	8.33912	3.05989	1.88197e-34	1.22465e-33	Up Regulation	LOC100858131
LOC124417679	76.7444	17.5828	135.906	7.72948	2.95037	2.12231e-34	1.38063e-33	Up Regulation	LOC124417679
SNX21	33.8954	59.8994	7.89146	0.131745	-2.92418	2.13485e-34	1.38794e-33	Down Regulation	SNX21
DCHS2	33.0391	63.4931	2.5852	0.0407162	-4.61825	2.15978e-34	1.40288e-33	Down Regulation	DCHS2
LOC121111519	21.3726	1.61974	41.1254	25.3902	4.6662	2.30461e-34	1.4965e-33	Up Regulation	LOC121111519
LOC112532107	35.7632	62.5199	9.00652	0.144058	-2.79528	2.3634e-34	1.53375e-33	Down Regulation	LOC112532107
LOC107052204	33.3265	58.902	7.75103	0.131592	-2.92586	3.97388e-34	2.56725e-33	Down Regulation	LOC107052204
COL11A1	28.6333	3.26429	54.0023	16.5433	4.04818	4.59473e-34	2.96299e-33	Up Regulation	COL11A1
NPY2R	16.1108	0.208758	32.0129	153.349	7.26067	4.66187e-34	3.00539e-33	Up Regulation	NPY2R
FKBP1B	24.7155	3.25467	46.1764	14.1877	3.82657	5.56981e-34	3.58641e-33	Up Regulation	FKBP1B
LOC121111524	31.3835	56.1772	6.58972	0.117302	-3.0917	6.98894e-34	4.48809e-33	Down Regulation	LOC121111524
PFKFB1	34.5343	7.75656	61.3119	7.90453	2.98268	7.18266e-34	4.61111e-33	Up Regulation	PFKFB1
CLIC6	19.2493	0.698482	37.8001	54.1176	5.75802	1.0367e-33	6.62966e-33	Up Regulation	CLIC6
LOC121106564	104.55	177.447	31.6535	0.178383	-2.48695	1.10384e-33	7.0569e-33	Down Regulation	LOC121106564
KCNB2	127.612	204.778	50.447	0.24635	-2.02122	1.12999e-33	7.22193e-33	Down Regulation	KCNB2
ADGRB2	50.7952	87.5691	14.0212	0.160116	-2.64281	1.33446e-33	8.51355e-33	Down Regulation	ADGRB2
PRAG1	24.908	3.36068	46.4552	13.8232	3.78902	1.55612e-33	9.91591e-33	Up Regulation	PRAG1
WDR27	22.352	2.29481	42.4093	18.4805	4.20793	2.10682e-33	1.34131e-32	Up Regulation	WDR27
LOC101748329	23.0953	2.51079	43.6798	17.3968	4.12075	2.85672e-33	1.8139e-32	Up Regulation	LOC101748329
PRR16	42.5115	12.0476	72.9755	6.05727	2.59867	3.17381e-33	2.01286e-32	Up Regulation	PRR16
LOC107050638	60.1414	22.8779	97.4048	4.25759	2.09004	3.20584e-33	2.03257e-32	Up Regulation	LOC107050638
LOC107053122	15.6047	0.155816	31.0535	199.297	7.63877	4.70807e-33	2.97362e-32	Up Regulation	LOC107053122
LAPTM4B	16.9647	0.467447	33.4619	71.5843	6.16157	5.92187e-33	3.73147e-32	Up Regulation	LAPTM4B
SLC6A9	51.8958	85.2087	18.583	0.218088	-2.19702	6.41383e-33	4.0391e-32	Down Regulation	SLC6A9
AMT	36.0573	7.67372	64.4409	8.39761	3.06998	6.60687e-33	4.15701e-32	Up Regulation	AMT
TLR5	53.8936	88.0606	19.7266	0.224011	-2.15836	8.45426e-33	5.31005e-32	Down Regulation	TLR5
LOC124418009	51.2814	89.0509	13.5119	0.151733	-2.72039	9.3795e-33	5.8843e-32	Down Regulation	LOC124418009
LOC121108706	45.1946	13.9479	76.4412	5.48047	2.4543	9.71082e-33	6.0886e-32	Up Regulation	LOC121108706
TMEM119	143.508	255.832	31.1835	0.121891	-3.03634	1.03082e-32	6.45561e-32	Down Regulation	TMEM119
LOC107054431	43.093	8.76164	77.4244	8.83675	3.14352	1.11925e-32	6.99718e-32	Up Regulation	LOC107054431
PIGW	51.8776	18.1241	85.6311	4.7247	2.24022	1.32338e-32	8.2637e-32	Up Regulation	PIGW
NFKBIA	2726.77	4946.3	507.243	0.10255	-3.2856	1.72181e-32	1.07267e-31	Down Regulation	NFKBIA
LAMA1	19.0108	1.30426	36.7173	28.1519	4.81516	1.83546e-32	1.14182e-31	Up Regulation	LAMA1
MYCN	40.4552	11.3843	69.5261	6.1072	2.61051	1.86906e-32	1.16239e-31	Up Regulation	MYCN
SHH	39.0623	10.6955	67.4291	6.30443	2.65637	1.93591e-32	1.20361e-31	Up Regulation	SHH
ITGB3	1327.44	2414.42	240.465	0.0995956	-3.32777	1.98641e-32	1.2343e-31	Down Regulation	ITGB3
NCAM1	93.2478	32.5159	153.98	4.73552	2.24352	2.3865e-32	1.47948e-31	Up Regulation	NCAM1
CCL20	93.9014	173.71	14.0925	0.0811266	-3.62368	2.65539e-32	1.64475e-31	Down Regulation	CCL20
CELSR2	32.4001	7.36855	57.4316	7.79415	2.96239	3.23758e-32	2.00247e-31	Up Regulation	CELSR2
FGF1	18.8693	0.895941	36.8426	41.1216	5.36183	4.14094e-32	2.55606e-31	Up Regulation	FGF1
NABP1	2205.41	793.561	3617.25	4.55825	2.18848	4.24387e-32	2.61809e-31	Up Regulation	NABP1
EFNA2	50.1929	17.2735	83.1123	4.81155	2.2665	4.47533e-32	2.75929e-31	Up Regulation	EFNA2
LOC107051755	37.1021	10.0643	64.1398	6.37297	2.67197	4.95209e-32	3.05149e-31	Up Regulation	LOC107051755
KCNJ12	189.257	359.686	18.8277	0.0523448	-4.25581	7.36593e-32	4.52593e-31	Down Regulation	KCNJ12
CYP4V2	34.4652	8.66511	60.2653	6.95493	2.79804	7.52415e-32	4.62182e-31	Up Regulation	CYP4V2
EPHA10	16.9685	0.725941	33.211	45.7489	5.51567	8.00685e-32	4.91692e-31	Up Regulation	EPHA10
LOC416086	45.0316	86.1467	3.91651	0.0454633	-4.45915	9.53497e-32	5.84697e-31	Down Regulation	LOC416086
OLFM3	37.5338	10.1185	64.9491	6.41882	2.68231	1.12932e-31	6.91136e-31	Up Regulation	OLFM3
ANO2	19.5335	1.77703	37.2899	20.9843	4.39124	1.18063e-31	7.22332e-31	Up Regulation	ANO2
WASF1	30.7866	6.5708	55.0024	8.37074	3.06535	1.18824e-31	7.26777e-31	Up Regulation	WASF1
MST1R	37.3008	64.1786	10.423	0.162407	-2.62231	1.48822e-31	9.07931e-31	Down Regulation	MST1R
LOC107054448	30.5859	6.61855	54.5533	8.24248	3.04308	1.79613e-31	1.09299e-30	Up Regulation	LOC107054448
FAM163A	16.885	0.786038	32.984	41.9623	5.39102	1.85392e-31	1.12751e-30	Up Regulation	FAM163A
CDHR2	22.753	3.04012	42.4659	13.9685	3.80411	1.99101e-31	1.20987e-30	Up Regulation	CDHR2
ENPP2	856.413	1581.63	131.196	0.0829498	-3.59162	2.29547e-31	1.39172e-30	Down Regulation	ENPP2
LOC101747820	27.6194	4.98039	50.2583	10.0913	3.33503	3.06009e-31	1.8527e-30	Up Regulation	LOC101747820
RBP5	23.3541	3.11109	43.597	14.0134	3.80874	3.94575e-31	2.38086e-30	Up Regulation	RBP5
DENND5B	23.0298	3.03925	43.0203	14.1549	3.82323	4.82599e-31	2.90221e-30	Up Regulation	DENND5B
BCAS1	20.4232	1.31376	39.5326	30.0913	4.91127	4.97931e-31	2.99358e-30	Up Regulation	BCAS1
SLC39A8	53.3354	15.9391	90.7317	5.69239	2.50903	5.07726e-31	3.05161e-30	Up Regulation	SLC39A8
KIF25	20.2096	2.03143	38.3879	18.8969	4.24008	5.66689e-31	3.40219e-30	Up Regulation	KIF25
PLCH2	49.6437	13.26	86.0275	6.48777	2.69772	6.06307e-31	3.63598e-30	Up Regulation	PLCH2
LOC121111657	51.947	18.9531	84.9409	4.48163	2.16402	6.53036e-31	3.91293e-30	Up Regulation	LOC121111657
LOC121107292	482.791	902.24	63.3426	0.0702059	-3.83226	8.65719e-31	5.16857e-30	Down Regulation	LOC121107292
SYT1	55.7869	14.0787	97.4952	6.92501	2.79182	9.92232e-31	5.91896e-30	Up Regulation	SYT1
LOC107053464	71.7896	25.3739	118.205	4.65855	2.21988	1.04516e-30	6.22778e-30	Up Regulation	LOC107053464
PPEF2	36.3878	1.22233	71.5532	58.5386	5.87132	1.13497e-30	6.75918e-30	Up Regulation	PPEF2
HMGCR	11559	18567.1	4550.9	0.245106	-2.02853	1.18011e-30	7.02409e-30	Down Regulation	HMGCR
LOC121107878	65.5467	113.062	18.0311	0.159479	-2.64856	1.41726e-30	8.41468e-30	Down Regulation	LOC121107878
PODXL	47.661	12.6639	82.6581	6.52705	2.70643	1.56609e-30	9.29318e-30	Up Regulation	PODXL
LOC107052700	14.914	29.227	0.600933	0.0205609	-5.60395	1.67069e-30	9.90841e-30	Down Regulation	LOC107052700
RNLS	32.4964	7.93606	57.0567	7.18955	2.8459	1.70912e-30	1.01307e-29	Up Regulation	RNLS
ARMH4	21.6192	2.72999	40.5084	14.8383	3.89125	2.1555e-30	1.2752e-29	Up Regulation	ARMH4
KCTD17	17.253	1.07613	33.4299	31.0649	4.95721	3.30088e-30	1.94638e-29	Up Regulation	KCTD17
LEPR	50.9827	85.677	16.2885	0.190115	-2.39506	3.98057e-30	2.33946e-29	Down Regulation	LEPR
NEFH	26.9737	5.37292	48.5744	9.04061	3.17642	4.13112e-30	2.42661e-29	Up Regulation	NEFH
SLC8A3	55.7357	21.7588	89.7125	4.12304	2.04371	4.29319e-30	2.52112e-29	Up Regulation	SLC8A3
POU6F1	32.213	55.9283	8.49778	0.151941	-2.71842	5.47508e-30	3.20553e-29	Down Regulation	POU6F1
HRH3	113.751	37.5414	189.961	5.06004	2.33915	5.773e-30	3.37904e-29	Up Regulation	HRH3
RBM11	14.1433	0.208758	28.0778	134.499	7.07146	7.19759e-30	4.20715e-29	Up Regulation	RBM11
LOC101751892	44.0546	14.7154	73.3939	4.98757	2.31834	7.79105e-30	4.54538e-29	Up Regulation	LOC101751892
LOC101751655	171.978	275.212	68.7441	0.249787	-2.00123	8.59751e-30	5.00772e-29	Down Regulation	LOC101751655
LOC107053887	29.4621	52.1015	6.8226	0.130948	-2.93293	9.65534e-30	5.61625e-29	Down Regulation	LOC107053887
LOC124417370	31.5194	7.59904	55.4397	7.29562	2.86703	9.89334e-30	5.75158e-29	Up Regulation	LOC124417370
PLEK	980.784	1689.87	271.701	0.160782	-2.63682	1.04001e-29	6.03986e-29	Down Regulation	PLEK
SLC7A7	79.8275	24.5106	135.144	5.51372	2.46303	1.04005e-29	6.03986e-29	Up Regulation	SLC7A7
PTPRC	92.4654	163.759	21.1719	0.129287	-2.95135	1.11102e-29	6.44334e-29	Down Regulation	PTPRC
HOXD3	48.7471	86.6406	10.8535	0.12527	-2.99688	1.38989e-29	8.04544e-29	Down Regulation	HOXD3
LOC121106692	27.3934	5.58683	49.2	8.80643	3.13856	1.40472e-29	8.12908e-29	Up Regulation	LOC121106692
ABCC13	26.9128	3.80743	50.0183	13.137	3.71557	1.54006e-29	8.9003e-29	Up Regulation	ABCC13
SLC26A3	52.7377	87.0021	18.4732	0.21233	-2.23562	1.7407e-29	1.00328e-28	Down Regulation	SLC26A3
RXFP3	22.9536	1.91242	43.9947	23.0047	4.52386	1.86358e-29	1.07324e-28	Up Regulation	RXFP3
RAB44	27.7545	5.76369	49.7453	8.63081	3.1095	2.10105e-29	1.20871e-28	Up Regulation	RAB44
LOC423474	34.4731	3.32607	65.6202	19.7291	4.30225	2.20962e-29	1.27049e-28	Up Regulation	LOC423474
LOC124417237	57.6828	21.6955	93.67	4.31749	2.11019	2.37912e-29	1.36722e-28	Up Regulation	LOC124417237
CACNA1D	24.6867	4.29666	45.0768	10.4911	3.3911	2.47411e-29	1.42104e-28	Up Regulation	CACNA1D
LOC121113247	20.1955	2.37538	38.0157	16.004	4.00036	2.67753e-29	1.53583e-28	Up Regulation	LOC121113247
ALDH3B1	33.0833	8.67015	57.4965	6.63155	2.72935	4.14345e-29	2.36657e-28	Up Regulation	ALDH3B1
LOC121106856	36.3156	5.69232	66.939	11.7595	3.55576	5.85801e-29	3.32992e-28	Up Regulation	LOC121106856
TNNI3K	36.5057	61.7731	11.2383	0.181929	-2.45855	7.52672e-29	4.26719e-28	Down Regulation	TNNI3K
DUSP23	38.7932	73.9292	3.65728	0.0494701	-4.3373	7.61549e-29	4.31524e-28	Down Regulation	DUSP23
GLRA4	22.1091	3.47456	40.7436	11.7263	3.55167	7.86811e-29	4.45604e-28	Up Regulation	GLRA4
LOC124417114	14.1882	0.343038	28.0334	81.721	6.35263	9.34009e-29	5.27439e-28	Up Regulation	LOC124417114
NR4A2	31.574	8.07308	55.0749	6.82205	2.77021	9.50182e-29	5.36431e-28	Up Regulation	NR4A2
SNAP25	17.71	1.4671	33.9529	23.1428	4.53249	9.77345e-29	5.51042e-28	Up Regulation	SNAP25
LOC121107739	160.653	42.4767	278.83	6.5643	2.71464	1.01912e-28	5.73994e-28	Up Regulation	LOC121107739
LOC101750607	36.9509	11.0022	62.8995	5.717	2.51526	1.0205e-28	5.7462e-28	Up Regulation	LOC101750607
BMP6	65.8742	110.066	21.6829	0.197	-2.34373	1.06304e-28	5.98259e-28	Down Regulation	BMP6
ERICH5	40.1667	13.037	67.2965	5.16197	2.36792	1.07102e-28	6.02592e-28	Up Regulation	ERICH5
CFH	63.4389	119.686	7.19224	0.0600928	-4.05666	1.14121e-28	6.41242e-28	Down Regulation	CFH
LOC112532479	25.287	45.4346	5.1393	0.113114	-3.14415	1.1564e-28	6.49608e-28	Down Regulation	LOC112532479
LRP11	14.7564	0.52113	28.9916	55.6323	5.79785	1.35e-28	7.57573e-28	Up Regulation	LRP11
MMP7	37.0921	63.637	10.5471	0.165739	-2.59302	1.35557e-28	7.60497e-28	Down Regulation	MMP7
SFXN2	45.6751	16.3568	74.9935	4.58485	2.19688	1.50331e-28	8.42285e-28	Up Regulation	SFXN2
SMPD2	55.6972	91.5559	19.8385	0.216682	-2.20635	1.51673e-28	8.49361e-28	Down Regulation	SMPD2
NIM1K	820.172	1538.38	101.968	0.0662826	-3.91523	1.78819e-28	9.99032e-28	Down Regulation	NIM1K
LOC101748755	46.9263	15.6485	78.2041	4.99754	2.32122	2.39051e-28	1.33138e-27	Up Regulation	LOC101748755
TMIGD1	31.6843	8.26101	55.1076	6.67081	2.73786	2.65197e-28	1.47433e-27	Up Regulation	TMIGD1
MMD2	22.5298	3.66138	41.3982	11.3067	3.49911	3.0817e-28	1.71014e-27	Up Regulation	MMD2
TBX18	966.536	1589.42	343.648	0.216209	-2.2095	3.42092e-28	1.8974e-27	Down Regulation	TBX18
LOC124418355	43.6895	15.2414	72.1375	4.73299	2.24275	3.44407e-28	1.90926e-27	Up Regulation	LOC124418355
LOC124417604	37.251	11.0366	63.4653	5.75043	2.52367	4.16056e-28	2.29992e-27	Up Regulation	LOC124417604
MYOCD	54.8311	2.21347	107.449	48.543	5.60119	4.16976e-28	2.30441e-27	Up Regulation	MYOCD
CHRNA5	50.8684	19.4514	82.2853	4.2303	2.08076	4.38596e-28	2.42265e-27	Up Regulation	CHRNA5
NPL	22.7887	1.8863	43.6911	23.1624	4.53371	4.96221e-28	2.73603e-27	Up Regulation	NPL
LOC112530954	17.7606	33.5423	1.97892	0.0589978	-4.0832	5.06821e-28	2.79375e-27	Down Regulation	LOC112530954
LOC101751329	23.2228	3.99127	42.4544	10.6368	3.41099	5.08137e-28	2.80029e-27	Up Regulation	LOC101751329
TRAF5	41.1382	8.54127	73.7351	8.63281	3.10983	5.08983e-28	2.80424e-27	Up Regulation	TRAF5
PRKACA	32.7222	5.559	59.8855	10.7727	3.42931	6.1465e-28	3.37861e-27	Up Regulation	PRKACA
LOC124418404	84.8674	25.63	144.105	5.62252	2.49122	8.67671e-28	4.74393e-27	Up Regulation	LOC124418404
LOC100859067	15.0263	0.748218	29.3044	39.1657	5.29152	1.04874e-27	5.72373e-27	Up Regulation	LOC100859067
ERNI	36.0016	10.6326	61.3706	5.77195	2.52906	1.13471e-27	6.18818e-27	Up Regulation	ERNI
FNDC4	27.5376	6.32639	48.7488	7.70562	2.94591	1.13781e-27	6.20356e-27	Up Regulation	FNDC4
THBD	452.576	755.911	149.241	0.197432	-2.34057	1.40025e-27	7.61703e-27	Down Regulation	THBD
LOC101748820	48.1825	93.4947	2.87043	0.0307015	-5.02555	1.42736e-27	7.76254e-27	Down Regulation	LOC101748820
LOC121111496	23.808	42.8114	4.80454	0.112226	-3.15553	1.50381e-27	8.17208e-27	Down Regulation	LOC121111496
LOC121106556	46.2739	74.9923	17.5555	0.234098	-2.09482	1.60015e-27	8.68902e-27	Down Regulation	LOC121106556
DPP4	19.0497	35.5159	2.58353	0.072743	-3.78105	1.68189e-27	9.13057e-27	Down Regulation	DPP4
LOC112531901	14.204	0.467447	27.9406	59.7728	5.90142	1.76297e-27	9.56106e-27	Up Regulation	LOC112531901
WBSCR17	18.3049	2.02398	34.5857	17.088	4.09491	1.86278e-27	1.00922e-26	Up Regulation	WBSCR17
MMP17	13.6373	0.378759	26.8959	71.0106	6.14996	2.02938e-27	1.09782e-26	Up Regulation	MMP17
TMEM268	52.9466	96.2225	9.67063	0.100503	-3.31469	2.05975e-27	1.11397e-26	Down Regulation	TMEM268
LOC107053349	37.7094	11.8855	63.5334	5.34547	2.41832	2.31526e-27	1.25152e-26	Up Regulation	LOC107053349
VWC2L	19.5933	2.61271	36.5738	13.9984	3.80719	2.70124e-27	1.45833e-26	Up Regulation	VWC2L
LOC101749475	21.7471	3.53867	39.9556	11.2911	3.49712	3.62975e-27	1.95568e-26	Up Regulation	LOC101749475
CPLX1	14.0444	0.493672	27.5952	55.8979	5.80472	4.66431e-27	2.50743e-26	Up Regulation	CPLX1
SMTNL1	18.0297	1.81221	34.2471	18.898	4.24016	5.37956e-27	2.88904e-26	Up Regulation	SMTNL1
KIF17	17.1391	1.59546	32.6828	20.4849	4.35649	7.19701e-27	3.85353e-26	Up Regulation	KIF17
BLB1	32.349	9.15015	55.5479	6.07071	2.60186	1.03305e-26	5.51755e-26	Up Regulation	BLB1
LOC101748384	17.8403	1.98034	33.7003	17.0174	4.08894	1.72435e-26	9.17105e-26	Up Regulation	LOC101748384
LOC121113363	80.1391	18.3337	141.944	7.74229	2.95276	2.16405e-26	1.14869e-25	Up Regulation	LOC121113363
INSIG1	1575.7	2918.86	232.535	0.0796664	-3.64988	2.47951e-26	1.31387e-25	Down Regulation	INSIG1
GRIN3A	17.2942	1.9797	32.6086	16.4715	4.0419	2.66207e-26	1.40887e-25	Up Regulation	GRIN3A
SGCG	25.454	5.48336	45.4247	8.2841	3.05034	3.07054e-26	1.62344e-25	Up Regulation	SGCG
LOC121111522	21.3469	3.49446	39.1994	11.2176	3.48769	3.29551e-26	1.7411e-25	Up Regulation	LOC121111522
UTS2B	26.7125	2.47414	50.9509	20.5934	4.36411	3.81775e-26	2.01256e-25	Up Regulation	UTS2B
SELENOP1	63.1891	7.80706	118.571	15.1877	3.92483	4.07625e-26	2.14725e-25	Up Regulation	SELENOP1
SLC35F1	16.6579	1.73445	31.5813	18.2082	4.18652	5.65593e-26	2.97428e-25	Up Regulation	SLC35F1
SCNN1A	27.8143	6.88571	48.7429	7.07885	2.82352	5.7337e-26	3.01444e-25	Up Regulation	SCNN1A
C8orf22	28.8989	7.50152	50.2964	6.70483	2.7452	7.0639e-26	3.70561e-25	Up Regulation	C8orf22
MORN5	21.1374	3.70687	38.5679	10.4044	3.37913	8.08916e-26	4.23724e-25	Up Regulation	MORN5
PCBP3	27.4227	6.65267	48.1928	7.24412	2.85681	8.67224e-26	4.53935e-25	Up Regulation	PCBP3
IQCM	33.6256	10.1245	57.1267	5.64243	2.49632	9.5018e-26	4.96752e-25	Up Regulation	IQCM
SLC16A13	26.2321	6.22418	46.2401	7.42911	2.89319	1.33713e-25	6.96172e-25	Up Regulation	SLC16A13
KCNT1	20.9043	3.32135	38.4872	11.5878	3.53454	1.35538e-25	7.05329e-25	Up Regulation	KCNT1
LOC121108548	28.7798	5.30887	52.2508	9.84217	3.29898	1.38947e-25	7.22544e-25	Up Regulation	LOC121108548
LOC101749148	32.448	9.5888	55.3072	5.76789	2.52804	1.41623e-25	7.3628e-25	Up Regulation	LOC101749148
IP6K3	22.0384	39.5711	4.50573	0.113864	-3.13462	1.44253e-25	7.49773e-25	Down Regulation	IP6K3
IL18R1	21.2682	0.319527	42.2169	132.123	7.04574	1.50266e-25	7.80648e-25	Up Regulation	IL18R1
DNAH8	30.0332	8.27184	51.7945	6.26154	2.64652	1.58943e-25	8.2493e-25	Up Regulation	DNAH8
LOC107054119	19.838	36.3135	3.36238	0.0925932	-3.43295	1.68604e-25	8.74015e-25	Down Regulation	LOC107054119
LOC121106438	25.0218	5.6789	44.3647	7.81219	2.96573	1.95414e-25	1.01202e-24	Up Regulation	LOC121106438
GIN1	37.8737	13.1078	62.6396	4.7788	2.25665	2.35125e-25	1.21621e-24	Up Regulation	GIN1
DISP2	85.4533	18.6752	152.231	8.15153	3.02707	2.38104e-25	1.23132e-24	Up Regulation	DISP2
HIST2H4B	13.8422	0.752462	26.932	35.7918	5.16156	2.39802e-25	1.23981e-24	Up Regulation	HIST2H4B
UNC5A	39.8519	11.1099	68.5938	6.17409	2.62623	2.78818e-25	1.44014e-24	Up Regulation	UNC5A
REN	21.1633	3.67998	38.6467	10.5019	3.39258	2.79356e-25	1.44257e-24	Up Regulation	REN
DPEP2	13.1386	0.471395	25.8058	54.7434	5.77461	2.81558e-25	1.45359e-24	Up Regulation	DPEP2
LOC107054413	33.606	10.5639	56.6481	5.36241	2.42288	2.96603e-25	1.53016e-24	Up Regulation	LOC107054413
LOC121108878	17.9407	2.31528	33.5661	14.4976	3.85775	3.60862e-25	1.8581e-24	Up Regulation	LOC121108878
TEX30	60.6168	23.9585	97.275	4.06014	2.02153	3.64604e-25	1.87692e-24	Up Regulation	TEX30
LOC772158	137.07	1.16189	272.979	234.944	7.87618	3.92161e-25	2.01733e-24	Up Regulation	LOC772158
FAM46D	13.6419	0.69952	26.5842	38.0036	5.24806	4.18637e-25	2.15146e-24	Up Regulation	FAM46D
LOC107054950	45.7092	80.7389	10.6795	0.132271	-2.91843	4.24549e-25	2.18028e-24	Down Regulation	LOC107054950
BCO2	13.5662	0.676009	26.4565	39.1362	5.29043	4.73293e-25	2.42539e-24	Up Regulation	BCO2
SCUBE3	30.0692	51.1975	8.94087	0.174635	-2.51759	4.8274e-25	2.47262e-24	Down Regulation	SCUBE3
SFRP2	13.6655	0.729888	26.6012	36.4455	5.18767	5.09661e-25	2.60802e-24	Up Regulation	SFRP2
UNC5C	20.6193	3.46071	37.7778	10.9162	3.4484	5.46549e-25	2.79545e-24	Up Regulation	UNC5C
EME1	43.3853	69.673	17.0976	0.245397	-2.02681	5.71453e-25	2.92144e-24	Down Regulation	EME1
IL1RAPL2	13.5875	0.67818	26.4968	39.0705	5.28801	5.77784e-25	2.9531e-24	Up Regulation	IL1RAPL2
SPOCK1	13.103	0.562033	25.6439	45.627	5.51182	6.07455e-25	3.10401e-24	Up Regulation	SPOCK1
UBASH3A	38.9918	63.7718	14.2118	0.222854	-2.16583	6.60845e-25	3.37442e-24	Down Regulation	UBASH3A
LOC107052745	24.7705	43.5507	5.9903	0.137548	-2.862	8.80409e-25	4.4743e-24	Down Regulation	LOC107052745
CLCN2	14.0855	0.831825	27.3393	32.8666	5.03855	9.37991e-25	4.76356e-24	Up Regulation	CLCN2
TRPM8	15.4708	1.38239	29.5591	21.3827	4.41837	1.28798e-24	6.52555e-24	Up Regulation	TRPM8
SLC15A2	44.2103	77.2228	11.1978	0.145007	-2.7858	1.52296e-24	7.70879e-24	Down Regulation	SLC15A2
LOC121109632	13.8099	26.5602	1.0596	0.0398945	-4.64767	2.2417e-24	1.13016e-23	Down Regulation	LOC121109632
LOC100859898	18.397	2.65889	34.1352	12.8381	3.68236	2.4086e-24	1.21317e-23	Up Regulation	LOC100859898
LOC107054297	38.1052	13.7557	62.4548	4.54028	2.18278	2.66675e-24	1.34161e-23	Up Regulation	LOC107054297
LOC121109899	42.9459	68.8182	17.0735	0.248096	-2.01103	2.73879e-24	1.37754e-23	Down Regulation	LOC121109899
LOC101747677	23.4216	5.25808	41.585	7.90879	2.98346	2.74036e-24	1.378e-23	Up Regulation	LOC101747677
MANSC1	17.8602	2.35555	33.3649	14.1644	3.8242	3.45321e-24	1.73201e-23	Up Regulation	MANSC1
MAP7	31.8693	6.75646	56.9822	8.43373	3.07617	4.87335e-24	2.43577e-23	Up Regulation	MAP7
LOC121109468	29.0722	7.91803	50.2264	6.3433	2.66523	5.73193e-24	2.85958e-23	Up Regulation	LOC121109468
RERGL	48.6969	13.2402	84.1536	6.3559	2.6681	6.10914e-24	3.04352e-23	Up Regulation	RERGL
SVOP	19.4869	3.31028	35.6635	10.7736	3.42943	6.33883e-24	3.15649e-23	Up Regulation	SVOP
RSPO2	17.2753	2.3906	32.16	13.4527	3.74982	6.45707e-24	3.21388e-23	Up Regulation	RSPO2
CNKSR2	19.9468	3.64369	36.2499	9.94867	3.3145	6.75987e-24	3.36226e-23	Up Regulation	CNKSR2
CHST13	39.5653	69.5543	9.57633	0.137681	-2.86059	6.87265e-24	3.41677e-23	Down Regulation	CHST13
ATP8B3	26.4789	6.71581	46.2421	6.88556	2.78357	7.79914e-24	3.87289e-23	Up Regulation	ATP8B3
LOC121113444	79.1528	140.929	17.3765	0.1233	-3.01976	8.88341e-24	4.40623e-23	Down Regulation	LOC121113444
ITGA7	38.0556	13.8457	62.2654	4.49709	2.16899	1.09045e-23	5.39128e-23	Up Regulation	ITGA7
LOC121106795	14.9343	1.48649	28.382	19.0933	4.25499	1.11196e-23	5.49638e-23	Up Regulation	LOC121106795
PIK3R6	33.4099	55.5129	11.3069	0.20368	-2.29562	1.15648e-23	5.71379e-23	Down Regulation	PIK3R6
LOC107052900	38.3826	14.1341	62.631	4.43119	2.14769	1.18314e-23	5.84149e-23	Up Regulation	LOC107052900
ARHGAP40	11.1775	0.178093	22.1769	124.525	6.96029	1.18773e-23	5.86279e-23	Up Regulation	ARHGAP40
ABI3	58.6661	20.2621	97.0701	4.79072	2.26024	1.3905e-23	6.85112e-23	Up Regulation	ABI3
GJD4	21.0749	37.8198	4.3301	0.114493	-3.12667	1.44902e-23	7.1329e-23	Down Regulation	GJD4
LOC107051941	24.3499	5.79898	42.9009	7.39799	2.88713	1.53455e-23	7.54526e-23	Up Regulation	LOC107051941
TMEM8B	30.9925	9.74253	52.2425	5.36231	2.42286	1.70977e-23	8.38956e-23	Up Regulation	TMEM8B
SPNS2	12.4284	0.208758	24.648	118.07	6.8835	2.05482e-23	1.00642e-22	Up Regulation	SPNS2
BICD1	11.0785	0.208758	21.9482	105.137	6.71612	2.28854e-23	1.11988e-22	Up Regulation	BICD1
KIF20AL	40.6582	15.6148	65.7016	4.20766	2.07302	2.3061e-23	1.12796e-22	Up Regulation	KIF20AL
LOC112531517	11.7663	0.337856	23.1948	68.6531	6.10125	2.40702e-23	1.17705e-22	Up Regulation	LOC112531517
XKR9	13.3516	0.876872	25.8263	29.4528	4.88033	2.41252e-23	1.17947e-22	Up Regulation	XKR9
CACNG5	34.125	10.5172	57.7328	5.48937	2.45664	2.5116e-23	1.22763e-22	Up Regulation	CACNG5
LOC121110850	26.805	7.33436	46.2757	6.30944	2.65751	2.71571e-23	1.3271e-22	Up Regulation	LOC121110850
LOC419333	15.1828	1.56275	28.8029	18.4309	4.20406	3.52164e-23	1.71625e-22	Up Regulation	LOC419333
KIAA1549L	32.2837	10.5978	53.9697	5.09252	2.34838	3.58065e-23	1.74422e-22	Up Regulation	KIAA1549L
LOC121110588	21.0636	38.7904	3.33683	0.086022	-3.53915	3.67497e-23	1.78976e-22	Down Regulation	LOC121110588
SGIP1	27.729	4.48511	50.9728	11.3649	3.50651	3.91454e-23	1.90471e-22	Up Regulation	SGIP1
ADAP1L	15.5791	1.73018	29.428	17.0086	4.08819	4.28648e-23	2.08474e-22	Up Regulation	ADAP1L
LOC107055104	11.6771	0.36043	22.9938	63.7954	5.99538	4.52389e-23	2.19821e-22	Up Regulation	LOC107055104
ITGB2	25.6495	6.80738	44.4916	6.53578	2.70836	4.61305e-23	2.24103e-22	Up Regulation	ITGB2
ANKMY1	39.8957	63.9657	15.8257	0.247409	-2.01503	5.03524e-23	2.44226e-22	Down Regulation	ANKMY1
ARHGEF26	28.0175	8.4419	47.5931	5.63773	2.49511	5.12514e-23	2.48474e-22	Up Regulation	ARHGEF26
ADGRV1	18.2419	2.92313	33.5608	11.4811	3.52119	5.55402e-23	2.68903e-22	Up Regulation	ADGRV1
LOC112532705	38.9671	14.6374	63.2967	4.3243	2.11247	5.80555e-23	2.81018e-22	Up Regulation	LOC112532705
LOC121107683	20.636	4.2246	37.0473	8.76942	3.13248	5.85991e-23	2.83585e-22	Up Regulation	LOC121107683
HSPB9	3106.98	85.4166	6128.54	71.7489	6.16488	6.09377e-23	2.94704e-22	Up Regulation	HSPB9
SERINC4	33.652	11.2958	56.0081	4.95831	2.30985	7.54958e-23	3.64044e-22	Up Regulation	SERINC4
PDK4	787.341	263.789	1310.89	4.96947	2.31309	8.72289e-23	4.2015e-22	Up Regulation	PDK4
TMEM140	68.4959	22.0717	114.92	5.20667	2.38036	1.03384e-22	4.97184e-22	Up Regulation	TMEM140
CA7	11.4571	0.383941	22.5303	58.6817	5.87484	1.0572e-22	5.08188e-22	Up Regulation	CA7
RAB17	18.9707	35.8182	2.1232	0.0592772	-4.07638	1.05857e-22	5.08732e-22	Down Regulation	RAB17
LOC428499	11.9661	0.567215	23.365	41.1926	5.36431	1.08797e-22	5.22279e-22	Up Regulation	LOC428499
TMEM151B	50.6494	17.3641	83.9347	4.83382	2.27316	1.12302e-22	5.38744e-22	Up Regulation	TMEM151B
CBX2	15.7449	0.832021	30.6579	36.8474	5.20349	1.30455e-22	6.24575e-22	Up Regulation	CBX2
ADAMDEC1	12.5967	24.1553	1.03814	0.0429779	-4.54026	1.37746e-22	6.58601e-22	Down Regulation	ADAMDEC1
SERPINB10B	301.27	555.049	47.4902	0.0855602	-3.54692	1.40014e-22	6.69297e-22	Down Regulation	SERPINB10B
NGFR	11.3883	0.356482	22.4201	62.8927	5.97482	1.50892e-22	7.20973e-22	Up Regulation	NGFR
LOC107049095	31.5905	10.4388	52.7423	5.05254	2.33701	1.54142e-22	7.36173e-22	Up Regulation	LOC107049095
STC2	159.617	272.863	46.3709	0.169942	-2.55689	1.58091e-22	7.5453e-22	Down Regulation	STC2
LOC107049033	20.3834	3.11136	37.6555	12.1026	3.59724	2.19259e-22	1.04277e-21	Up Regulation	LOC107049033
LRRC3C	14.918	0.208758	29.6273	141.922	7.14895	2.32063e-22	1.10268e-21	Up Regulation	LRRC3C
IGSF21	29.2145	8.99512	49.4339	5.49564	2.45829	2.49704e-22	1.18572e-21	Up Regulation	IGSF21
DGKG	14.339	1.42114	27.2568	19.1795	4.26149	2.59531e-22	1.23184e-21	Up Regulation	DGKG
GCNA	62.5397	101.395	23.6847	0.233589	-2.09795	3.05702e-22	1.44843e-21	Down Regulation	GCNA
PRODH	120.518	213.554	27.4809	0.128684	-2.9581	3.42248e-22	1.61909e-21	Down Regulation	PRODH
MFAP3L	17.8913	3.01858	32.764	10.8541	3.44017	3.88629e-22	1.83527e-21	Up Regulation	MFAP3L
SSTR2	12.2224	0.728951	23.7158	32.5341	5.02388	4.47255e-22	2.10934e-21	Up Regulation	SSTR2
PROM1L	21.858	4.91657	38.7995	7.89157	2.98031	4.57383e-22	2.15664e-21	Up Regulation	PROM1L
LOC121113430	62.6274	108.026	17.2289	0.159488	-2.64848	5.02934e-22	2.36778e-21	Down Regulation	LOC121113430
LOC121106764	33.4589	12.0417	54.8761	4.55716	2.18813	7.36956e-22	3.44538e-21	Up Regulation	LOC121106764
ANO1	32.9698	10.6615	55.278	5.18482	2.37429	8.53224e-22	3.98375e-21	Up Regulation	ANO1
FRMD5	17.0519	0.731122	33.3726	45.6457	5.51241	9.29174e-22	4.33178e-21	Up Regulation	FRMD5
LOC107051700	27.7403	1.0638	54.4168	51.1534	5.67676	9.54267e-22	4.44683e-21	Up Regulation	LOC107051700
STC1	12.556	0.88447	24.2276	27.3922	4.77569	1.08217e-21	5.03521e-21	Up Regulation	STC1
SLC4A10	23.7219	40.9608	6.48311	0.158276	-2.65948	1.09933e-21	5.11284e-21	Down Regulation	SLC4A10
EPB41L4A	20.4676	4.49908	36.436	8.09855	3.01766	1.22803e-21	5.70275e-21	Up Regulation	EPB41L4A
ACSL6	42.6504	16.3254	68.9755	4.22505	2.07897	1.3904e-21	6.44705e-21	Up Regulation	ACSL6
NEFM	11.4117	0.528285	22.2952	42.203	5.39927	1.41993e-21	6.5811e-21	Up Regulation	NEFM
LOC421415	37.3239	68.6498	5.9979	0.0873695	-3.51673	1.63373e-21	7.56225e-21	Down Regulation	LOC421415
DNAH5L	19.2714	3.84811	34.6947	9.01603	3.17249	1.64737e-21	7.62373e-21	Up Regulation	DNAH5L
CHST8	14.7311	1.79936	27.6628	15.3737	3.94239	1.65753e-21	7.66581e-21	Up Regulation	CHST8
TGFBR2L	242.572	391.296	93.8478	0.239838	-2.05987	1.66239e-21	7.68664e-21	Down Regulation	TGFBR2L
LOC101748706	19.176	34.0558	4.29629	0.126154	-2.98674	1.89872e-21	8.75301e-21	Down Regulation	LOC101748706
LOC121109566	17.1221	31.1115	3.13264	0.10069	-3.312	2.41802e-21	1.10994e-20	Down Regulation	LOC121109566
LOC124417794	15.069	1.9606	28.1773	14.3718	3.84517	2.50371e-21	1.1478e-20	Up Regulation	LOC124417794
SAMD7	14.2282	1.7781	26.6782	15.0038	3.90726	2.59565e-21	1.18969e-20	Up Regulation	SAMD7
NAB2	32.2839	11.2037	53.3642	4.7631	2.2519	2.64772e-21	1.21304e-20	Up Regulation	NAB2
HMGCS1	14541.4	25434.6	3648.14	0.143432	-2.80156	2.71915e-21	1.24524e-20	Down Regulation	HMGCS1
LOC420807	23.2387	6.04271	40.4347	6.69149	2.74233	2.96457e-21	1.35589e-20	Up Regulation	LOC420807
COCH	23.5649	6.20466	40.9251	6.59586	2.72156	3.00853e-21	1.37453e-20	Up Regulation	COCH
TECTA	19.9883	36.7734	3.20317	0.0871055	-3.52109	3.16331e-21	1.44402e-20	Down Regulation	TECTA
LOC101748407	20.2919	4.1796	36.4042	8.70996	3.12267	3.43996e-21	1.56731e-20	Up Regulation	LOC101748407
C8orf4	267.031	38.3045	495.758	12.9426	3.69405	3.89119e-21	1.7699e-20	Up Regulation	C8orf4
PI15	10.5929	0.333908	20.8519	62.448	5.96458	3.92069e-21	1.78256e-20	Up Regulation	PI15
PCDH20	15.0692	2.17716	27.9612	12.843	3.68291	3.92497e-21	1.78413e-20	Up Regulation	PCDH20
MIOX	25.9518	7.4765	44.4271	5.94224	2.57101	4.06101e-21	1.84441e-20	Up Regulation	MIOX
GALNT6	39.093	64.4819	13.7041	0.212527	-2.23428	4.13665e-21	1.87797e-20	Down Regulation	GALNT6
NCAM2	10.7046	0.183274	21.226	115.816	6.85569	4.23294e-21	1.92087e-20	Up Regulation	NCAM2
RIMS1	30.5653	10.7109	50.4197	4.70732	2.23491	4.45669e-21	2.01984e-20	Up Regulation	RIMS1
LOC112532769	16.5737	2.71247	30.435	11.2204	3.48805	4.66821e-21	2.11393e-20	Up Regulation	LOC112532769
SLC16A12	11.7762	0.70243	22.8499	32.5298	5.02369	4.72316e-21	2.13836e-20	Up Regulation	SLC16A12
LOC101750714	12.1645	0.949181	23.3799	24.6316	4.62244	5.04111e-21	2.28039e-20	Up Regulation	LOC101750714
AK9	16.8573	2.85704	30.8575	10.8005	3.43303	5.09984e-21	2.30647e-20	Up Regulation	AK9
STRIP2	18.7213	3.86234	33.5803	8.69427	3.12006	5.27954e-21	2.38573e-20	Up Regulation	STRIP2
PARS2	37.1451	14.8157	59.4745	4.01429	2.00514	5.29759e-21	2.39338e-20	Up Regulation	PARS2
LOC100857299	33.3262	9.74116	56.9113	5.84235	2.54655	5.61392e-21	2.5347e-20	Up Regulation	LOC100857299
LOC121108366	33.1757	12.1196	54.2318	4.47472	2.1618	5.90708e-21	2.66426e-20	Up Regulation	LOC121108366
LCT	25.4255	7.43896	43.4121	5.83578	2.54492	6.05425e-21	2.73007e-20	Up Regulation	LCT
SLC7A9	29.148	9.49871	48.7973	5.13726	2.361	6.58892e-21	2.96681e-20	Up Regulation	SLC7A9
GLIPR1L1	17.1472	2.90085	31.3936	10.8222	3.43592	6.6964e-21	3.01394e-20	Up Regulation	GLIPR1L1
LOC107054918	15.6553	2.21046	29.1002	13.1648	3.71861	7.02578e-21	3.16153e-20	Up Regulation	LOC107054918
LOC416055	36.534	14.3838	58.6841	4.07988	2.02853	7.75784e-21	3.48875e-20	Up Regulation	LOC416055
LOC112529973	30.3307	9.29688	51.3645	5.52492	2.46595	7.76416e-21	3.49087e-20	Up Regulation	LOC112529973
UTS2RL	14.4128	1.83168	26.9939	14.7372	3.88139	7.91637e-21	3.55856e-20	Up Regulation	UTS2RL
BG1	28.8948	9.10058	48.689	5.35009	2.41956	8.90176e-21	3.99733e-20	Up Regulation	BG1
AMOTL2	894.85	1468.81	320.895	0.218473	-2.19447	9.13325e-21	4.09614e-20	Down Regulation	AMOTL2
RADIL	14.4201	1.75295	27.0872	15.4523	3.94975	9.82955e-21	4.40383e-20	Up Regulation	RADIL
LOC121106534	29.3889	9.63718	49.1407	5.09907	2.35023	1.12549e-20	5.03401e-20	Up Regulation	LOC121106534
TNFAIP6	7005.87	11908.5	2103.26	0.176618	-2.50129	1.14803e-20	5.13378e-20	Down Regulation	TNFAIP6
MSMB	13.0185	1.41964	24.6173	17.3405	4.11607	1.19295e-20	5.328e-20	Up Regulation	MSMB
IRF5	15.033	27.5671	2.49893	0.0906489	-3.46357	1.34175e-20	5.98383e-20	Down Regulation	IRF5
IGDCC3	22.5338	6.15252	38.9152	6.32508	2.66108	1.69953e-20	7.56375e-20	Up Regulation	IGDCC3
LOC769646	17.2821	2.08575	32.4785	15.5716	3.96085	1.74793e-20	7.77594e-20	Up Regulation	LOC769646
CYP39A1	22.4166	5.86846	38.9647	6.63969	2.73111	2.32094e-20	1.02973e-19	Up Regulation	CYP39A1
IKBKE	23.7914	42.7546	4.82822	0.112929	-3.14652	2.34249e-20	1.03844e-19	Down Regulation	IKBKE
LOC771085	13.8404	0.699223	26.9816	38.588	5.27008	2.66973e-20	1.18204e-19	Up Regulation	LOC771085
SH3GL2	40.2722	15.4978	65.0465	4.19714	2.06941	2.76326e-20	1.2227e-19	Up Regulation	SH3GL2
SCN2A	11.7217	0.542667	22.9007	42.2003	5.39918	2.88998e-20	1.27851e-19	Up Regulation	SCN2A
LOC107049971	21.8203	5.19263	38.448	7.40434	2.88837	3.02352e-20	1.3362e-19	Up Regulation	LOC107049971
LOC107053905	34.1612	12.9303	55.3921	4.28391	2.09893	3.10849e-20	1.37319e-19	Up Regulation	LOC107053905
HCLS1	27.5823	9.01177	46.1529	5.1214	2.35654	3.27574e-20	1.44648e-19	Up Regulation	HCLS1
PATL2	26.8166	8.68966	44.9436	5.17208	2.37074	3.38249e-20	1.49301e-19	Up Regulation	PATL2
LCP2	13.22	24.7962	1.64376	0.0662908	-3.91505	3.73394e-20	1.64375e-19	Down Regulation	LCP2
PKDREJ	12.1875	1.12192	23.2532	20.7262	4.37338	4.21321e-20	1.85245e-19	Up Regulation	PKDREJ
LOC101752071	20.7448	37.5832	3.90644	0.103941	-3.26616	4.3922e-20	1.93036e-19	Down Regulation	LOC101752071
LOC124417485	20.969	5.32044	36.6175	6.88241	2.78291	4.41306e-20	1.93873e-19	Up Regulation	LOC124417485
LOC107052005	17.4182	3.36603	31.4704	9.34941	3.22487	4.46055e-20	1.9588e-19	Up Regulation	LOC107052005
ANKS4B	27.8881	9.34126	46.4349	4.97094	2.31352	5.45404e-20	2.38727e-19	Up Regulation	ANKS4B
ASB2	19.8159	4.51792	35.1139	7.77213	2.95831	5.52834e-20	2.4193e-19	Up Regulation	ASB2
STEAP4	311.196	52.4966	569.895	10.8558	3.4404	5.60368e-20	2.45177e-19	Up Regulation	STEAP4
LOC121109495	58.3898	100.758	16.0211	0.159005	-2.65286	5.8084e-20	2.53927e-19	Down Regulation	LOC121109495
LOC121113351	52.472	19.9882	84.9558	4.2503	2.08757	6.02744e-20	2.63396e-19	Up Regulation	LOC121113351
TMEM184A	26.7836	8.6319	44.9353	5.20572	2.3801	6.11641e-20	2.67229e-19	Up Regulation	TMEM184A
VAMP2	20.9408	4.7369	37.1447	7.84157	2.97114	6.16141e-20	2.69141e-19	Up Regulation	VAMP2
ARMC2	25.9916	7.89873	44.0845	5.58121	2.48058	7.74625e-20	3.37682e-19	Up Regulation	ARMC2
UGT8L	20.0645	4.92577	35.2032	7.14674	2.83728	7.79835e-20	3.39885e-19	Up Regulation	UGT8L
DLL4	21.0714	5.25576	36.887	7.0184	2.81114	8.52772e-20	3.71447e-19	Up Regulation	DLL4
PRTG	21.3631	5.6564	37.0698	6.5536	2.71229	9.01533e-20	3.92369e-19	Up Regulation	PRTG
S100Z	24.1385	40.8118	7.46527	0.182919	-2.45072	9.70862e-20	4.21944e-19	Down Regulation	S100Z
NEK11	22.8753	6.45497	39.2955	6.08764	2.60588	1.00997e-19	4.38675e-19	Up Regulation	NEK11
PARP3	20.8834	36.0585	5.70835	0.158308	-2.6592	1.07215e-19	4.65212e-19	Down Regulation	PARP3
LOC107049648	17.2108	3.36914	31.0526	9.21676	3.20426	1.07249e-19	4.65267e-19	Up Regulation	LOC107049648
LIMCH1	32.8482	9.35863	56.3378	6.01987	2.58973	1.15317e-19	4.99762e-19	Up Regulation	LIMCH1
LOC768829	12.3587	0.183274	24.5341	133.865	7.06464	1.1697e-19	5.06821e-19	Up Regulation	LOC768829
CEP126	19.2432	4.5312	33.9551	7.49363	2.90566	1.23977e-19	5.3675e-19	Up Regulation	CEP126
LOC107054177	12.9977	24.2813	1.71398	0.0705885	-3.82442	1.24843e-19	5.40392e-19	Down Regulation	LOC107054177
FBXO16	22.8403	6.39186	39.2887	6.14667	2.6198	1.26954e-19	5.49418e-19	Up Regulation	FBXO16
LOC121106757	26.6876	44.5888	8.78642	0.197055	-2.34333	1.29306e-19	5.59257e-19	Down Regulation	LOC121106757
PLCL1	36.5526	6.78945	66.3158	9.76748	3.28799	1.44136e-19	6.23022e-19	Up Regulation	PLCL1
TNFSF13B	17.4301	3.57987	31.2804	8.73784	3.12728	1.72608e-19	7.44148e-19	Up Regulation	TNFSF13B
EOMES	32.2279	11.9463	52.5094	4.39544	2.13601	1.78936e-19	7.70657e-19	Up Regulation	EOMES
PRR33	79.0228	142.604	15.4412	0.10828	-3.20716	1.93445e-19	8.32143e-19	Down Regulation	PRR33
COL28A1	29.808	10.5727	49.0433	4.63867	2.21371	2.02211e-19	8.68807e-19	Up Regulation	COL28A1
SS18L1	24.2533	7.57097	40.9357	5.40693	2.43481	2.36121e-19	1.01248e-18	Up Regulation	SS18L1
LOC107053870	13.1285	24.6679	1.5891	0.0644198	-3.95635	2.41023e-19	1.03309e-18	Down Regulation	LOC107053870
LOC112532562	14.7809	2.35311	27.2087	11.5629	3.53143	3.03746e-19	1.29934e-18	Up Regulation	LOC112532562
DMA	39.9228	15.8413	64.0043	4.04035	2.01448	3.51623e-19	1.49996e-18	Up Regulation	DMA
VEPH1	26.3937	44.7168	8.07062	0.180483	-2.47006	3.61756e-19	1.54258e-18	Down Regulation	VEPH1
SSX2IP	15.8048	2.75752	28.8521	10.4631	3.38723	3.78932e-19	1.6155e-18	Up Regulation	SSX2IP
LOC101750271	63.7979	13.637	113.959	8.3566	3.06292	4.06432e-19	1.73034e-18	Up Regulation	LOC101750271
KRT14	21.9035	6.15204	37.655	6.12074	2.61371	4.54863e-19	1.93346e-18	Up Regulation	KRT14
LOC112532346	12.6221	23.7234	1.52087	0.0641086	-3.96334	4.74438e-19	2.01467e-18	Down Regulation	LOC112532346
UBXN11	19.8201	5.0153	34.6248	6.90385	2.7874	4.90375e-19	2.08153e-18	Up Regulation	UBXN11
MYOC	35.4237	12.4077	58.4397	4.70994	2.23571	5.17795e-19	2.19662e-18	Up Regulation	MYOC
UNC45B	10.2539	0.579426	19.9284	34.3934	5.10406	5.30513e-19	2.24924e-18	Up Regulation	UNC45B
FJX1	37.1395	13.0624	61.2166	4.68648	2.22851	5.41531e-19	2.29504e-18	Up Regulation	FJX1
LOC107052995	10.6975	0.676009	20.7191	30.6491	4.93777	5.52279e-19	2.33957e-18	Up Regulation	LOC107052995
MELTF	18.7722	4.47833	33.0662	7.38359	2.88432	5.67071e-19	2.39997e-18	Up Regulation	MELTF
SYNDIG1L	17.3587	30.8157	3.90164	0.126612	-2.98152	5.77526e-19	2.44278e-18	Down Regulation	SYNDIG1L
LOC121110169	12.7625	0.208758	25.3163	121.271	6.92209	5.91748e-19	2.50145e-18	Up Regulation	LOC121110169
IL21R	19.2583	33.5533	4.96338	0.147925	-2.75706	6.73047e-19	2.84121e-18	Down Regulation	IL21R
LOC121107307	31.4751	12.2026	50.7476	4.15875	2.05615	6.9032e-19	2.91298e-18	Up Regulation	LOC121107307
WFDC1	20.5821	36.3087	4.8555	0.133728	-2.90262	7.19133e-19	3.03337e-18	Down Regulation	WFDC1
RASGEF1C	28.8494	10.1913	47.5076	4.66157	2.22082	7.25618e-19	3.05927e-18	Up Regulation	RASGEF1C
F3	11.5693	1.14955	21.989	19.1284	4.25764	8.482e-19	3.56938e-18	Up Regulation	F3
OXTR	21.03	3.98308	38.0769	9.55968	3.25696	1.00698e-18	4.22513e-18	Up Regulation	OXTR
AMDHD1	12.3706	1.38078	23.3604	16.9183	4.08051	1.02644e-18	4.30512e-18	Up Regulation	AMDHD1
LIF	789.183	1566.3	12.0716	0.00770712	-7.01959	1.2132e-18	5.08048e-18	Down Regulation	LIF
LOC124417711	17.5607	31.0616	4.05968	0.130698	-2.9357	1.25498e-18	5.25238e-18	Down Regulation	LOC124417711
PTN	23.494	7.52777	39.4602	5.24195	2.3901	1.38124e-18	5.77406e-18	Up Regulation	PTN
SLC9A9	17.8532	4.05578	31.6505	7.80381	2.96418	1.50545e-18	6.28841e-18	Up Regulation	SLC9A9
FOXG1	13.5666	1.84756	25.2856	13.6859	3.77462	1.60649e-18	6.70003e-18	Up Regulation	FOXG1
PCDH10	19.6028	3.85549	35.3502	9.1688	3.19673	1.70023e-18	7.08414e-18	Up Regulation	PCDH10
LOC107051325	34.8021	7.32427	62.28	8.50324	3.08801	1.77183e-18	7.37386e-18	Up Regulation	LOC107051325
SLC10A4	12.7241	1.63007	23.818	14.6116	3.86904	1.93667e-18	8.049e-18	Up Regulation	SLC10A4
LOC121109998	32.1637	54.5194	9.8081	0.179901	-2.47472	2.02008e-18	8.394e-18	Down Regulation	LOC121109998
METTL25	61.5059	22.1173	100.895	4.56178	2.1896	2.13375e-18	8.8578e-18	Up Regulation	METTL25
CFAP221	71.4482	115.705	27.1919	0.235012	-2.0892	2.26854e-18	9.40827e-18	Down Regulation	CFAP221
LOC107053617	13.9308	2.29622	25.5653	11.1337	3.47686	3.25853e-18	1.34207e-17	Up Regulation	LOC107053617
TMEM130	21.6489	4.6505	38.6472	8.31033	3.05491	3.53757e-18	1.4556e-17	Up Regulation	TMEM130
PCGF2	53.1554	86.8396	19.4712	0.224221	-2.15701	3.90381e-18	1.60415e-17	Down Regulation	PCGF2
HAL	22.3863	6.82906	37.9436	5.55619	2.4741	4.00613e-18	1.64588e-17	Up Regulation	HAL
AvBD1	8.79127	17.2747	0.307843	0.0178204	-5.81032	4.23572e-18	1.73988e-17	Down Regulation	AvBD1
LOC101750987	54.5083	104.322	4.69444	0.0449995	-4.47395	4.29922e-18	1.76562e-17	Down Regulation	LOC101750987
LOC121109917	10.2825	0.705638	19.8593	28.1438	4.81475	4.34316e-18	1.78333e-17	Up Regulation	LOC121109917
IER3	2687.23	4595.88	778.584	0.169409	-2.56142	5.19465e-18	2.12848e-17	Down Regulation	IER3
LOC121111130	23.5535	6.53979	40.5673	6.20315	2.633	5.5916e-18	2.28982e-17	Up Regulation	LOC121111130
OPN4-1	34.6599	13.3238	55.9961	4.20272	2.07132	6.17769e-18	2.52838e-17	Up Regulation	OPN4-1
USP13	15.6507	3.14664	28.1547	8.94755	3.16149	7.47612e-18	3.05166e-17	Up Regulation	USP13
LOC121111580	12.2669	1.5587	22.9751	14.7399	3.88166	8.91516e-18	3.62803e-17	Up Regulation	LOC121111580
LACTBL1	32.8501	52.7734	12.9269	0.244952	-2.02943	9.06465e-18	3.68747e-17	Down Regulation	LACTBL1
PRX	22.2909	6.74223	37.8397	5.61234	2.4886	9.72263e-18	3.9484e-17	Up Regulation	PRX
CLRN3	29.3524	47.19	11.5149	0.244012	-2.03498	1.01091e-17	4.09991e-17	Down Regulation	CLRN3
OPN2SW	24.5505	40.6426	8.45847	0.208118	-2.26452	1.0224e-17	4.14576e-17	Down Regulation	OPN2SW
LOC121109477	12.7027	1.67218	23.7333	14.193	3.82711	1.112e-17	4.5031e-17	Up Regulation	LOC121109477
LIPG	6137.84	11217.2	1058.52	0.0943663	-3.40558	1.11972e-17	4.53266e-17	Down Regulation	LIPG
FGF22	8.38933	0.183274	16.5954	90.5495	6.50064	1.19203e-17	4.81994e-17	Up Regulation	FGF22
FOXC1	105.491	175.31	35.6717	0.203478	-2.29706	1.23206e-17	4.98085e-17	Down Regulation	FOXC1
LOC107053588	16.4097	28.8054	4.01392	0.139346	-2.84326	1.23993e-17	5.01172e-17	Down Regulation	LOC107053588
GCNT2	11.812	0.680893	22.9432	33.6957	5.07449	1.26526e-17	5.11029e-17	Up Regulation	GCNT2
LOC101748818	14.2051	2.54819	25.8621	10.1492	3.34329	1.32484e-17	5.34791e-17	Up Regulation	LOC101748818
LOC121113332	51.0598	93.2707	8.84883	0.0948726	-3.39787	1.38577e-17	5.59071e-17	Down Regulation	LOC121113332
SLC30A10	13.8168	2.34027	25.2933	10.8078	3.434	1.4227e-17	5.73753e-17	Up Regulation	SLC30A10
NRG1	28.7766	3.73342	53.8197	14.4157	3.84957	1.45515e-17	5.8651e-17	Up Regulation	NRG1
LOC121110537	14.89	2.7142	27.0657	9.97191	3.31787	1.48814e-17	5.99693e-17	Up Regulation	LOC121110537
LOC121110359	8.38016	0.208758	16.5516	79.2858	6.30899	1.54472e-17	6.22027e-17	Up Regulation	LOC121110359
LOC107052149	15.5402	3.19366	27.8868	8.73191	3.1263	1.60119e-17	6.44524e-17	Up Regulation	LOC107052149
LOC101750820	33.0339	57.2118	8.85597	0.154793	-2.69159	1.67017e-17	6.71664e-17	Down Regulation	LOC101750820
SAMSN1	26.0032	42.2953	9.71103	0.229601	-2.1228	1.67875e-17	6.74987e-17	Down Regulation	SAMSN1
B3GAT2	26.8605	9.82569	43.8953	4.46741	2.15944	1.79325e-17	7.19946e-17	Up Regulation	B3GAT2
ODF2L	18.2437	2.7015	33.7859	12.5064	3.64459	2.0656e-17	8.27743e-17	Up Regulation	ODF2L
JPH3	34.9329	58.6165	11.2492	0.191912	-2.38148	2.08462e-17	8.35053e-17	Down Regulation	JPH3
ACOT11	20.6447	35.4042	5.88526	0.16623	-2.58874	2.31184e-17	9.24866e-17	Down Regulation	ACOT11
RTN1	25.7539	9.30887	42.1989	4.53319	2.18053	2.35385e-17	9.41145e-17	Up Regulation	RTN1
LOC107054090	165.05	296.595	33.5058	0.112968	-3.14601	3.26781e-17	1.30101e-16	Down Regulation	LOC107054090
LDB3	11.1742	1.19289	21.1554	17.7345	4.14849	3.34962e-17	1.33259e-16	Up Regulation	LDB3
SHD	11.9395	22.9994	0.879504	0.0382402	-4.70876	3.49489e-17	1.3891e-16	Down Regulation	SHD
FRZB	13.9643	25.2063	2.72238	0.108004	-3.21084	3.59793e-17	1.42979e-16	Down Regulation	FRZB
LOC121108245	22.8916	38.1514	7.63185	0.200041	-2.32163	3.90784e-17	1.55208e-16	Down Regulation	LOC121108245
LOC101749368	19.4913	5.40363	33.5789	6.21414	2.63556	4.2643e-17	1.69053e-16	Up Regulation	LOC101749368
CNGA4	29.8378	11.6285	48.0472	4.13185	2.04679	4.30485e-17	1.70598e-16	Up Regulation	CNGA4
TROJANZ	18.5152	34.2359	2.79444	0.0816231	-3.61488	4.41064e-17	1.74662e-16	Down Regulation	TROJANZ
LOC112530184	25.4349	7.85398	43.0159	5.47696	2.45337	4.42382e-17	1.75151e-16	Up Regulation	LOC112530184
LOC107055095	21.344	35.7586	6.92941	0.193783	-2.36749	5.44386e-17	2.15181e-16	Down Regulation	LOC107055095
LOC121108083	15.3971	27.372	3.42226	0.125028	-2.99968	5.88442e-17	2.32424e-16	Down Regulation	LOC121108083
LOC121113330	16.1127	3.50672	28.7187	8.18961	3.03379	6.19901e-17	2.44625e-16	Up Regulation	LOC121113330
RSAD1	22.5718	7.24152	37.902	5.23399	2.38791	6.45189e-17	2.54464e-16	Up Regulation	RSAD1
SUSD1	11.3804	21.7475	1.0132	0.0465891	-4.42386	7.04481e-17	2.77645e-16	Down Regulation	SUSD1
MIR32	23.1287	38.3162	7.94119	0.207254	-2.27053	7.21245e-17	2.84043e-16	Down Regulation	MIR32
LRRC32	411.644	737.744	85.5438	0.115953	-3.10838	9.18938e-17	3.60907e-16	Down Regulation	LRRC32
SIPA1	13.9166	2.53973	25.2934	9.9591	3.31602	9.85271e-17	3.86535e-16	Up Regulation	SIPA1
PKIG	12.168	1.82423	22.5119	12.3405	3.62533	1.07737e-16	4.22204e-16	Up Regulation	PKIG
LOC121108149	13.2753	26.247	0.303517	0.0115639	-6.43423	1.13404e-16	4.43763e-16	Down Regulation	LOC121108149
EPSTI1	18.0482	4.81949	31.2769	6.48966	2.69814	1.13673e-16	4.44736e-16	Up Regulation	EPSTI1
LOC124417321	25.3285	9.22739	41.4296	4.48985	2.16667	1.15613e-16	4.52081e-16	Up Regulation	LOC124417321
FAM13C	16.9892	4.2208	29.7576	7.05024	2.81767	1.18737e-16	4.63956e-16	Up Regulation	FAM13C
LOC112530148	14.5978	2.16147	27.0342	12.5073	3.6447	1.19008e-16	4.64849e-16	Up Regulation	LOC112530148
CDCP2	18.7999	32.2636	5.33609	0.16539	-2.59605	1.23065e-16	4.80344e-16	Down Regulation	CDCP2
ACAN	21.1813	35.5825	6.78015	0.190548	-2.39178	1.33209e-16	5.19374e-16	Down Regulation	ACAN
LOC101748116	13.1106	24.0525	2.16872	0.0901662	-3.47127	1.35375e-16	5.27625e-16	Down Regulation	LOC101748116
LOC121113188	14.9555	3.13573	26.7752	8.53874	3.09402	1.35867e-16	5.29351e-16	Up Regulation	LOC121113188
CLRN2	22.2695	7.27599	37.263	5.12137	2.35653	1.45345e-16	5.65868e-16	Up Regulation	CLRN2
PLLP	8.4736	0.333908	16.6133	49.754	5.63674	1.8264e-16	7.09269e-16	Up Regulation	PLLP
ETNK2	27.6898	8.08761	47.292	5.84747	2.54781	2.149e-16	8.33193e-16	Up Regulation	ETNK2
LOC124417902	175.533	283.948	67.1177	0.236373	-2.08086	2.16323e-16	8.38408e-16	Down Regulation	LOC124417902
SYN3	44.758	8.97494	80.5411	8.97399	3.16575	2.18001e-16	8.44605e-16	Up Regulation	SYN3
LOC112531360	24.7223	8.7948	40.6498	4.62202	2.20852	2.2705e-16	8.79505e-16	Up Regulation	LOC112531360
AHR2	29.6872	48.7804	10.594	0.217177	-2.20306	2.36441e-16	9.1506e-16	Down Regulation	AHR2
MEGF10	8.95257	0.556852	17.3483	31.1543	4.96136	2.45264e-16	9.48521e-16	Up Regulation	MEGF10
GLP1R	20.8921	6.76611	35.018	5.1755	2.3717	2.50042e-16	9.66305e-16	Up Regulation	GLP1R
NLGN4Y	23.5398	8.40689	38.6727	4.60012	2.20167	2.70701e-16	1.04501e-15	Up Regulation	NLGN4Y
COL4A1	50.714	81.5078	19.9202	0.244396	-2.03271	2.7254e-16	1.05192e-15	Down Regulation	COL4A1
LOC121110933	19.2723	36.4661	2.0784	0.0569952	-4.13302	2.99888e-16	1.15582e-15	Down Regulation	LOC121110933
DUSP1	1582.65	2545.85	619.445	0.243316	-2.0391	3.01444e-16	1.16161e-15	Down Regulation	DUSP1
KCNG3	11.0594	1.316	20.8028	15.8076	3.98255	3.01585e-16	1.16194e-15	Up Regulation	KCNG3
MTMR9LP	26.7015	46.2663	7.13674	0.154253	-2.69663	3.29691e-16	1.26841e-15	Down Regulation	MTMR9LP
GALNT14	12.6974	2.22131	23.1736	10.4324	3.38299	3.37778e-16	1.29859e-15	Up Regulation	GALNT14
GDPD4	7.72285	0.155816	15.2899	98.128	6.61659	3.37951e-16	1.29903e-15	Up Regulation	GDPD4
CORO6	16.8748	4.30739	29.4422	6.83526	2.773	3.70546e-16	1.42253e-15	Up Regulation	CORO6
GATA3	16.0795	3.81951	28.3394	7.41963	2.89135	3.76796e-16	1.44601e-15	Up Regulation	GATA3
TLR15	37.7961	61.378	14.2141	0.231583	-2.1104	4.65199e-16	1.78019e-15	Down Regulation	TLR15
CPLX3	9.27368	0.788184	17.7592	22.5318	4.49389	5.60361e-16	2.14091e-15	Up Regulation	CPLX3
TMEM27	21.9654	7.35525	36.5755	4.97271	2.31403	5.64447e-16	2.15614e-15	Up Regulation	TMEM27
HAVCR1	23.915	38.9008	8.92913	0.229536	-2.12321	6.26537e-16	2.38907e-15	Down Regulation	HAVCR1
AvBD14	20.0742	2.46511	37.6834	15.2867	3.93421	6.39263e-16	2.43543e-15	Up Regulation	AvBD14
CFAP61	15.6693	3.93653	27.4022	6.961	2.79929	6.40089e-16	2.43815e-15	Up Regulation	CFAP61
LOC121113165	8.12954	0.36043	15.8986	44.1102	5.46304	6.65114e-16	2.53212e-15	Up Regulation	LOC121113165
SNTA1	11.7825	1.80619	21.7587	12.0467	3.59057	6.80249e-16	2.58929e-15	Up Regulation	SNTA1
LOC101750415	12.1159	1.88817	22.3436	11.8335	3.5648	7.08154e-16	2.69359e-15	Up Regulation	LOC101750415
LOC101751605	8.82671	16.8962	0.757189	0.0448141	-4.4799	7.21455e-16	2.74321e-15	Down Regulation	LOC101751605
LOC107052101	21.7717	4.73608	38.8074	8.19399	3.03457	7.67021e-16	2.91338e-15	Up Regulation	LOC107052101
TLR7	24.7784	9.1535	40.4032	4.41396	2.14207	8.2299e-16	3.12265e-15	Up Regulation	TLR7
STARD4	2799.43	4493.61	1105.25	0.245959	-2.02351	8.5954e-16	3.25903e-15	Down Regulation	STARD4
PROK2	12.9491	23.5145	2.38365	0.10137	-3.3023	8.59947e-16	3.26e-15	Down Regulation	PROK2
LOC121106922	19.9747	1.97479	37.9746	19.2297	4.26527	8.63537e-16	3.27303e-15	Up Regulation	LOC121106922
HMGA2	338.686	583.262	94.1105	0.161352	-2.63172	8.9212e-16	3.37958e-15	Down Regulation	HMGA2
TNFRSF19	10.9197	1.39055	20.4489	14.7056	3.8783	9.03888e-16	3.42356e-15	Up Regulation	TNFRSF19
TESC	10.0457	1.05496	19.0365	18.0447	4.1735	1.00702e-15	3.80947e-15	Up Regulation	TESC
LOC124417388	23.4276	41.2081	5.64708	0.137038	-2.86735	1.1344e-15	4.28379e-15	Down Regulation	LOC124417388
LOC124417693	16.1727	4.15288	28.1924	6.78865	2.76312	1.19888e-15	4.52173e-15	Up Regulation	LOC124417693
SAG	26.142	10.2487	42.0353	4.10154	2.03616	1.3e-15	4.8997e-15	Up Regulation	SAG
WNT11B	15.5126	26.9484	4.07683	0.151283	-2.72468	1.36952e-15	5.15808e-15	Down Regulation	WNT11B
CYBRD1	8.54134	0.512298	16.5704	32.3452	5.01548	1.55066e-15	5.83111e-15	Up Regulation	CYBRD1
MADCAM1	17.9783	5.329	30.6276	5.74734	2.5229	1.5923e-15	5.98352e-15	Up Regulation	MADCAM1
LOC121106675	15.35	3.70305	26.997	7.29048	2.86601	1.65745e-15	6.21855e-15	Up Regulation	LOC121106675
LOC771657	20.6543	34.4428	6.86577	0.199338	-2.32671	1.66078e-15	6.22887e-15	Down Regulation	LOC771657
ARPP21	22.567	36.8775	8.25656	0.223892	-2.15913	1.88e-15	7.03756e-15	Down Regulation	ARPP21
USP2	25.7105	10.0915	41.3295	4.09547	2.03403	1.89234e-15	7.08128e-15	Up Regulation	USP2
PIFO	14.2487	25.1257	3.37164	0.134191	-2.89764	1.97545e-15	7.38714e-15	Down Regulation	PIFO
TEN1	24.2629	9.03689	39.4888	4.36974	2.12755	2.17501e-15	8.11927e-15	Up Regulation	TEN1
ICOS	14.856	26.4449	3.26711	0.123544	-3.01691	2.20799e-15	8.23521e-15	Down Regulation	ICOS
FGF18	7.36538	14.4272	0.303517	0.0210378	-5.57087	2.26042e-15	8.42784e-15	Down Regulation	FGF18
LOC422872	9.43561	0.902799	17.9684	19.903	4.31491	2.80527e-15	1.04303e-14	Up Regulation	LOC422872
DMC1	24.1231	9.14773	39.0984	4.27411	2.09562	2.87122e-15	1.06682e-14	Up Regulation	DMC1
TRIM63	13.6525	2.91102	24.3941	8.37991	3.06694	2.91562e-15	1.08312e-14	Up Regulation	TRIM63
LOC107052764	27.1909	51.1895	3.1924	0.0623643	-4.00314	2.96662e-15	1.10169e-14	Down Regulation	LOC107052764
INHBA	42504.1	70502.6	14505.5	0.205744	-2.28107	3.02192e-15	1.12145e-14	Down Regulation	INHBA
SHOX	19.6704	32.7931	6.5477	0.199667	-2.32433	3.33997e-15	1.23734e-14	Down Regulation	SHOX
CHRNA8	16.0652	29.6947	2.43564	0.0820226	-3.60783	3.5261e-15	1.30473e-14	Down Regulation	CHRNA8
ECHDC3	23.6466	39.0499	8.24316	0.211093	-2.24405	3.57856e-15	1.32391e-14	Down Regulation	ECHDC3
CCDC160	11.9955	21.8135	2.17755	0.0998257	-3.32444	3.81655e-15	1.41027e-14	Down Regulation	CCDC160
ENHO	13.1738	2.71447	23.633	8.70631	3.12206	3.8166e-15	1.41027e-14	Up Regulation	ENHO
LOC425238	16.537	4.29461	28.7793	6.70127	2.74443	3.81738e-15	1.41032e-14	Up Regulation	LOC425238
LOC112529952	16.8685	4.92059	28.8163	5.85627	2.54998	4.34054e-15	1.59892e-14	Up Regulation	LOC112529952
DNASE1L3	22.7087	8.35735	37.06	4.43442	2.14874	4.40936e-15	1.62316e-14	Up Regulation	DNASE1L3
SOX2	12.4641	2.35967	22.5685	9.56426	3.25765	4.69478e-15	1.72705e-14	Up Regulation	SOX2
LOC107054342	21.5925	35.3542	7.8307	0.221493	-2.17467	4.75073e-15	1.74643e-14	Down Regulation	LOC107054342
RASD1	125.297	28.4687	222.125	7.80244	2.96393	5.12353e-15	1.88122e-14	Up Regulation	RASD1
FAM124A	8.74789	0.720759	16.775	23.2741	4.54065	5.142e-15	1.88768e-14	Up Regulation	FAM124A
LOC415616	14.3164	3.29757	25.3353	7.68302	2.94167	5.19028e-15	1.90476e-14	Up Regulation	LOC415616
LOC112531415	14.968	3.82529	26.1106	6.82579	2.771	5.59903e-15	2.05231e-14	Up Regulation	LOC112531415
LOC107049257	18.6885	33.0377	4.33929	0.131343	-2.92858	5.83386e-15	2.13765e-14	Down Regulation	LOC107049257
MIR126	50.6985	82.3301	19.0669	0.231591	-2.11035	6.11348e-15	2.23897e-14	Down Regulation	MIR126
LOC107054327	15.3283	26.5338	4.1228	0.155379	-2.68614	6.1958e-15	2.26873e-14	Down Regulation	LOC107054327
HBEGF	10.8676	1.61268	20.1225	12.4776	3.64127	6.51264e-15	2.38394e-14	Up Regulation	HBEGF
LOC121109894	19.0444	3.75249	34.3363	9.15028	3.19382	6.5238e-15	2.38761e-14	Up Regulation	LOC121109894
LOC107052652	20.2068	36.0498	4.36376	0.121048	-3.04635	6.61356e-15	2.42005e-14	Down Regulation	LOC107052652
SYCN	23.1502	4.80119	41.4992	8.64354	3.11162	6.7717e-15	2.4775e-14	Up Regulation	SYCN
LOC121110390	25.1022	9.86281	40.3417	4.09028	2.0322	7.51938e-15	2.74684e-14	Up Regulation	LOC121110390
HIST1H46	13.2693	2.90199	23.6366	8.14495	3.02591	8.46724e-15	3.08575e-14	Up Regulation	HIST1H46
CMTM7	30.3398	5.99843	54.6811	9.11591	3.18839	9.90708e-15	3.60131e-14	Up Regulation	CMTM7
PGC	24.2515	5.77716	42.7258	7.39563	2.88667	1.01038e-14	3.67159e-14	Up Regulation	PGC
LOC121110385	14.8298	1.47014	28.1894	19.1746	4.26113	1.03831e-14	3.77052e-14	Up Regulation	LOC121110385
PPARGC1B	12.7699	2.69708	22.8428	8.46946	3.08227	1.14933e-14	4.16946e-14	Up Regulation	PPARGC1B
PRPH2	11.065	20.6895	1.44054	0.0696268	-3.84421	1.16628e-14	4.22881e-14	Down Regulation	PRPH2
LOC121107431	9.50465	0.794869	18.2144	22.915	4.51822	1.19206e-14	4.32009e-14	Up Regulation	LOC121107431
LOC121107352	11.0323	1.66429	20.4003	12.2576	3.61561	1.32018e-14	4.78038e-14	Up Regulation	LOC121107352
TRH	9.80683	1.25731	18.3564	14.5997	3.86787	1.39098e-14	5.03336e-14	Up Regulation	TRH
LOC107052277	8.62107	0.703467	16.5387	23.5102	4.55522	1.39274e-14	5.038e-14	Up Regulation	LOC107052277
CD88	20.9139	7.48058	34.3473	4.59153	2.19897	1.48635e-14	5.37393e-14	Up Regulation	CD88
LOC770996	23.9706	9.11808	38.8231	4.25781	2.09011	1.60846e-14	5.81151e-14	Up Regulation	LOC770996
SLC4A9	6.96249	0.183274	13.7417	74.979	6.22841	1.8349e-14	6.61408e-14	Up Regulation	SLC4A9
GALNTL6	10.5815	1.65556	19.5075	11.783	3.55864	1.85196e-14	6.67443e-14	Up Regulation	GALNTL6
LOC121107104	10.5482	1.57185	19.5246	12.4214	3.63476	1.93368e-14	6.95962e-14	Up Regulation	LOC121107104
LOC101748762	16.102	27.3157	4.88832	0.178957	-2.48232	1.96571e-14	7.07255e-14	Down Regulation	LOC101748762
CRACD	20.8389	7.35513	34.3226	4.66648	2.22234	2.28419e-14	8.20332e-14	Up Regulation	CRACD
LOC107051692	14.9201	3.82087	26.0194	6.8098	2.76761	2.30011e-14	8.25911e-14	Up Regulation	LOC107051692
LOC100859249	276.291	106.01	446.572	4.21256	2.0747	2.42554e-14	8.70368e-14	Up Regulation	LOC100859249
EDAR	9.24534	1.01998	17.4707	17.1284	4.09832	2.51172e-14	9.00688e-14	Up Regulation	EDAR
LOC112531532	21.2389	7.75516	34.7225	4.47735	2.16265	2.66292e-14	9.54114e-14	Up Regulation	LOC112531532
RHOBTB3	42.318	71.7286	12.9075	0.17995	-2.47433	3.39303e-14	1.21147e-13	Down Regulation	RHOBTB3
CADM2	19.3537	3.63094	35.0765	9.66044	3.27209	3.75472e-14	1.33749e-13	Up Regulation	CADM2
LOC101751111	22.3493	40.7416	3.95695	0.0971231	-3.36404	4.30528e-14	1.53057e-13	Down Regulation	LOC101751111
LOC121110067	21.6703	6.49903	36.8416	5.66878	2.50304	4.33128e-14	1.5393e-13	Up Regulation	LOC121110067
LOC770268	7.59962	14.5922	0.607035	0.0415999	-4.58728	4.5673e-14	1.62191e-13	Down Regulation	LOC770268
LOC430443	136.401	32.5241	240.277	7.38766	2.88512	4.75291e-14	1.68664e-13	Up Regulation	LOC430443
LOC112531562	10.0075	0.974665	19.0402	19.5352	4.288	5.14149e-14	1.82362e-13	Up Regulation	LOC112531562
FRMPD2	8.29657	0.668114	15.925	23.8358	4.57506	5.29215e-14	1.87582e-13	Up Regulation	FRMPD2
CLIC5	14.5437	3.70991	25.3774	6.84044	2.77409	5.46547e-14	1.93566e-13	Up Regulation	CLIC5
LOC107057076	6.70929	0.178093	13.2405	74.346	6.21618	5.89799e-14	2.08747e-13	Up Regulation	LOC107057076
LOC121110901	29.3294	8.73019	49.9286	5.71908	2.51578	5.99883e-14	2.12246e-13	Up Regulation	LOC121110901
WHRN	10.3526	1.6075	19.0977	11.8804	3.57051	6.10255e-14	2.1588e-13	Up Regulation	WHRN
LOC101752086	18.3338	5.93697	30.7307	5.17616	2.37188	6.46435e-14	2.28453e-13	Up Regulation	LOC101752086
ISL1	10.1562	0.726978	19.5854	26.9409	4.75173	6.5692e-14	2.32044e-13	Up Regulation	ISL1
DTHD1	10.6389	1.84803	19.4298	10.5138	3.39421	6.57659e-14	2.32267e-13	Up Regulation	DTHD1
SYT12	18.8369	34.9441	2.72971	0.0781166	-3.67823	8.2487e-14	2.90272e-13	Down Regulation	SYT12
SOX9	7.13216	0.361367	13.9029	38.4732	5.26578	9.97415e-14	3.50015e-13	Up Regulation	SOX9
GPRIN2	10.8404	1.58813	20.0927	12.6518	3.66127	1.00286e-13	3.51813e-13	Up Regulation	GPRIN2
LOC121110065	14.9717	25.6773	4.26615	0.166144	-2.58949	1.01271e-13	3.55152e-13	Down Regulation	LOC121110065
PIT54	16.1782	27.3148	5.04159	0.184574	-2.43773	1.0269e-13	3.59952e-13	Down Regulation	PIT54
GUCA2B	9.41724	1.32991	17.5046	13.1622	3.71833	1.16913e-13	4.08874e-13	Up Regulation	GUCA2B
LOC107053944	72.6929	117.476	27.9102	0.237583	-2.0735	1.2218e-13	4.26943e-13	Down Regulation	LOC107053944
TDRD12	15.2555	3.69054	26.8206	7.26738	2.86143	1.2626e-13	4.40843e-13	Up Regulation	TDRD12
FAM19A4	6.54296	0.208758	12.8772	61.6846	5.94684	1.27898e-13	4.46489e-13	Up Regulation	FAM19A4
NRSN1	20.5557	34.4129	6.69857	0.194653	-2.36102	1.42079e-13	4.9527e-13	Down Regulation	NRSN1
AATK	11.5452	20.6305	2.45997	0.11924	-3.06806	1.44717e-13	5.04302e-13	Down Regulation	AATK
RASL10B	20.5573	6.64508	34.4695	5.18723	2.37496	1.55948e-13	5.42648e-13	Up Regulation	RASL10B
CCDC28B	11.8888	21.0374	2.74014	0.130251	-2.94063	1.56153e-13	5.43275e-13	Down Regulation	CCDC28B
LOC423229	19.6274	32.1357	7.11907	0.221531	-2.17442	1.59869e-13	5.56113e-13	Down Regulation	LOC423229
LOC107053280	8.82381	16.3624	1.28521	0.0785463	-3.67031	1.84791e-13	6.41764e-13	Down Regulation	LOC107053280
LOC121111459	22.1562	8.70056	35.6119	4.09306	2.03318	1.90754e-13	6.62047e-13	Up Regulation	LOC121111459
MEOX1	6.40015	0.159763	12.6405	79.1204	6.30598	2.0875e-13	7.23221e-13	Up Regulation	MEOX1
LOC101748526	9.25026	1.30566	17.1949	13.1694	3.71912	2.31085e-13	7.99183e-13	Up Regulation	LOC101748526
FBXO43	14.0286	3.71884	24.3384	6.54463	2.71031	2.5215e-13	8.70494e-13	Up Regulation	FBXO43
LOC121107122	17.3595	5.7182	29.0007	5.07166	2.34246	2.60411e-13	8.98435e-13	Up Regulation	LOC121107122
LOC112531595	14.2852	3.86733	24.7031	6.38763	2.67528	2.65789e-13	9.16842e-13	Up Regulation	LOC112531595
HORMAD1	21.6124	8.37018	34.8547	4.16415	2.05802	2.77434e-13	9.56447e-13	Up Regulation	HORMAD1
MYO1A	6.94556	0.368522	13.5226	36.6942	5.19748	2.78587e-13	9.60217e-13	Up Regulation	MYO1A
OPNVA	16.2296	2.20799	30.2513	13.7008	3.77619	2.85235e-13	9.82658e-13	Up Regulation	OPNVA
LOC121110289	11.8795	21.0504	2.70865	0.128675	-2.9582	2.87536e-13	9.90109e-13	Down Regulation	LOC121110289
MPL	17.8664	29.4704	6.26248	0.212501	-2.23446	3.03495e-13	1.04439e-12	Down Regulation	MPL
ST6GALNAC5	13.0336	3.07524	22.9919	7.47646	2.90236	3.08117e-13	1.05962e-12	Up Regulation	ST6GALNAC5
SIDT1	17.8343	29.4717	6.19691	0.210266	-2.24971	3.08249e-13	1.05973e-12	Down Regulation	SIDT1
SLC6A18	5.83061	11.5174	0.143807	0.0124861	-6.32354	3.36031e-13	1.15366e-12	Down Regulation	SLC6A18
PPP1R9A	16.1046	4.85245	27.3567	5.6377	2.49511	3.408e-13	1.16921e-12	Up Regulation	PPP1R9A
TRAPPC3L	16.3364	5.00952	27.6633	5.52214	2.46523	3.44264e-13	1.18072e-12	Up Regulation	TRAPPC3L
PRF1	11.3288	2.28381	20.3738	8.92099	3.1572	3.67346e-13	1.25848e-12	Up Regulation	PRF1
SLC12A3	11.0792	2.32274	19.8357	8.53982	3.09421	3.68195e-13	1.26118e-12	Up Regulation	SLC12A3
LOC124418173	13.1708	3.247	23.0946	7.11261	2.83038	3.8013e-13	1.30061e-12	Up Regulation	LOC124418173
LOC121107526	17.2679	5.75871	28.777	4.99713	2.3211	4.11818e-13	1.40708e-12	Up Regulation	LOC121107526
MX1	11.6105	2.31501	20.9059	9.03059	3.17482	4.27693e-13	1.45963e-12	Up Regulation	MX1
NEDD4L	27.7304	46.7803	8.68045	0.185558	-2.43006	4.28534e-13	1.46204e-12	Down Regulation	NEDD4L
C9ORF152	11.1428	2.21535	20.0702	9.05962	3.17945	4.54849e-13	1.55059e-12	Up Regulation	C9ORF152
LOC101750610	15.1288	4.44273	25.8148	5.81057	2.53868	4.94553e-13	1.6822e-12	Up Regulation	LOC101750610
DLX6	19.416	7.06886	31.7631	4.49339	2.1678	5.30744e-13	1.80302e-12	Up Regulation	DLX6
LOC121111428	14.9241	4.39388	25.4543	5.79313	2.53434	5.94756e-13	2.01665e-12	Up Regulation	LOC121111428
SLC12A8	11.7968	2.50307	21.0906	8.42588	3.07483	6.66508e-13	2.25674e-12	Up Regulation	SLC12A8
LOC101749926	10.5163	18.8492	2.18326	0.115828	-3.10995	6.69369e-13	2.26571e-12	Down Regulation	LOC101749926
PIWIL1	10.6862	2.17304	19.1994	8.8353	3.14328	7.23244e-13	2.44499e-12	Up Regulation	PIWIL1
BIRC7	8.87992	1.3177	16.4421	12.4779	3.6413	7.52129e-13	2.54144e-12	Up Regulation	BIRC7
RIMS4	15.5971	4.85166	26.3426	5.4296	2.44085	7.67965e-13	2.59413e-12	Up Regulation	RIMS4
MAF	20.9778	8.26777	33.6879	4.0746	2.02666	8.00438e-13	2.70127e-12	Up Regulation	MAF
LOC121106706	10.4409	1.9387	18.9432	9.77109	3.28852	8.81278e-13	2.9671e-12	Up Regulation	LOC121106706
KSR2	8.04319	0.831528	15.2549	18.3456	4.19736	1.10731e-12	3.71819e-12	Up Regulation	KSR2
SLIT1	19.2329	5.87609	32.5897	5.54615	2.47149	1.17294e-12	3.93429e-12	Up Regulation	SLIT1
PPFIBP2	13.9214	3.72984	24.113	6.46488	2.69262	1.23647e-12	4.14412e-12	Up Regulation	PPFIBP2
LOC121110837	9.00895	0.319527	17.6984	55.3893	5.79154	1.25789e-12	4.21461e-12	Up Regulation	LOC121110837
SEMA3E	21.3072	2.30534	40.309	17.485	4.12805	1.30144e-12	4.35983e-12	Up Regulation	SEMA3E
LOC121107272	15.4246	25.8697	4.97945	0.192482	-2.3772	1.36997e-12	4.58513e-12	Down Regulation	LOC121107272
LOC100857883	10.5612	2.25438	18.868	8.36951	3.06514	1.59999e-12	5.34667e-12	Up Regulation	LOC100857883
CFAP45	9.81208	1.83138	17.7928	9.71549	3.28029	1.66552e-12	5.56476e-12	Up Regulation	CFAP45
C2orf88	9.48489	1.53914	17.4306	11.3249	3.50143	1.70954e-12	5.70494e-12	Up Regulation	C2orf88
LOC101750589	8.64568	1.21868	16.0727	13.1887	3.72123	2.03055e-12	6.75918e-12	Up Regulation	LOC101750589
LOC101749705	10.2344	2.0017	18.467	9.22566	3.20565	2.1714e-12	7.22466e-12	Up Regulation	LOC101749705
TRIM36	12.1436	2.88945	21.3978	7.4055	2.8886	2.3091e-12	7.67567e-12	Up Regulation	TRIM36
LOC121110755	10.4138	2.0823	18.7454	9.00225	3.17029	2.35574e-12	7.8295e-12	Up Regulation	LOC121110755
WNT11	5.96791	0.200666	11.7351	58.4809	5.86989	2.41939e-12	8.03732e-12	Up Regulation	WNT11
GATD3AL2	9.03929	1.4638	16.6148	11.3505	3.50468	2.46007e-12	8.16996e-12	Up Regulation	GATD3AL2
LOC100859643	21.5125	6.94924	36.0757	5.19133	2.3761	2.50132e-12	8.30436e-12	Up Regulation	LOC100859643
LOC101747663	12.2629	21.246	3.2798	0.154372	-2.69551	2.67694e-12	8.87645e-12	Down Regulation	LOC101747663
LOC107054080	19.7837	7.71751	31.8499	4.12697	2.04508	2.85926e-12	9.46932e-12	Up Regulation	LOC107054080
DOK6	19.5992	7.19677	32.0016	4.44666	2.15272	2.98852e-12	9.8837e-12	Up Regulation	DOK6
SYTL3	21.0162	8.33751	33.6949	4.04136	2.01484	3.13013e-12	1.03409e-11	Up Regulation	SYTL3
HEPHL1	17.41	6.2639	28.5561	4.55884	2.18867	3.19273e-12	1.05444e-11	Up Regulation	HEPHL1
LOC101750908	10.0472	1.91087	18.1836	9.51589	3.25034	3.36487e-12	1.10959e-11	Up Regulation	LOC101750908
LOC124417587	15.4468	4.99423	25.8994	5.18587	2.37459	3.4417e-12	1.13423e-11	Up Regulation	LOC124417587
STUM	8.84697	0.401333	17.2926	43.0879	5.42921	3.6521e-12	1.20246e-11	Up Regulation	STUM
STK32A	6.38934	0.368522	12.4102	33.6755	5.07363	3.71002e-12	1.22116e-11	Up Regulation	STK32A
LOC422654	18.705	3.85067	33.5594	8.71521	3.12354	3.77304e-12	1.24114e-11	Up Regulation	LOC422654
LOC107052241	8.86367	1.35202	16.3753	12.1118	3.59834	3.85979e-12	1.26909e-11	Up Regulation	LOC107052241
LOC112532721	13.8284	3.94689	23.7099	6.00724	2.5867	3.96836e-12	1.3038e-11	Up Regulation	LOC112532721
BICDL1	7.78025	0.97955	14.581	14.8854	3.89582	4.07281e-12	1.3375e-11	Up Regulation	BICDL1
ENOX1	10.7212	2.2428	19.1996	8.56052	3.0977	4.07882e-12	1.33927e-11	Up Regulation	ENOX1
LOC770883	8.53008	1.31252	15.7476	11.998	3.58472	4.66842e-12	1.52912e-11	Up Regulation	LOC770883
LOC421892	8.43896	1.19684	15.6811	13.102	3.71172	5.26595e-12	1.72012e-11	Up Regulation	LOC421892
GPAT2	7.21723	0.711559	13.7229	19.2857	4.26946	5.60173e-12	1.82758e-11	Up Regulation	GPAT2
SRRM3	5.74364	0.159763	11.3275	70.9018	6.14775	5.78569e-12	1.88702e-11	Up Regulation	SRRM3
LOC121110052	10.9518	2.52103	19.3825	7.68833	2.94267	6.01419e-12	1.95947e-11	Up Regulation	LOC121110052
LTC4SL	10.337	2.18589	18.4881	8.45792	3.0803	6.11085e-12	1.99036e-11	Up Regulation	LTC4SL
LOC121109244	31.8134	12.2503	51.3764	4.19388	2.06829	6.26783e-12	2.04056e-11	Up Regulation	LOC121109244
TTC16	25.2271	41.4621	8.99206	0.216874	-2.20507	7.03389e-12	2.28545e-11	Down Regulation	TTC16
LOC121113104	5.74367	0.155816	11.3315	72.7239	6.18436	7.38788e-12	2.39721e-11	Up Regulation	LOC121113104
LOC121113489	10.5499	2.38638	18.7134	7.84174	2.97117	7.57178e-12	2.45503e-11	Up Regulation	LOC121113489
LOC124417733	16.1189	26.4207	5.81721	0.220176	-2.18327	7.58813e-12	2.45959e-11	Down Regulation	LOC124417733
CAPS2	10.8625	2.51671	19.2083	7.63228	2.93211	8.18994e-12	2.65146e-11	Up Regulation	CAPS2
CNRIP1	9.56091	1.87061	17.2512	9.22226	3.20512	8.45449e-12	2.73505e-11	Up Regulation	CNRIP1
LOC121113361	9.07081	16.9487	1.19294	0.0703851	-3.82859	8.51268e-12	2.75345e-11	Down Regulation	LOC121113361
NUGGC	7.98697	1.03634	14.9376	14.4138	3.84938	8.96965e-12	2.89777e-11	Up Regulation	NUGGC
SEMA3G	14.0621	4.46348	23.6608	5.30097	2.40626	8.9968e-12	2.90611e-11	Up Regulation	SEMA3G
SLC18A1	6.64729	0.52039	12.7742	24.5474	4.6175	9.0008e-12	2.90696e-11	Up Regulation	SLC18A1
LOC430303	13.3845	3.82864	22.9404	5.9918	2.58299	9.3712e-12	3.02341e-11	Up Regulation	LOC430303
LOC107053791	10.8656	2.68899	19.0423	7.08158	2.82407	1.00988e-11	3.25474e-11	Up Regulation	LOC107053791
SEC14L5	10.854	2.56558	19.1425	7.46125	2.89942	1.02243e-11	3.29467e-11	Up Regulation	SEC14L5
LOC112533182	9.0147	1.60676	16.4226	10.221	3.35346	1.16036e-11	3.73299e-11	Up Regulation	LOC112533182
FBLIM1	22.8698	8.96936	36.7702	4.09953	2.03546	1.18749e-11	3.81913e-11	Up Regulation	FBLIM1
GYG2	5.60808	0.208758	11.0074	52.728	5.7205	1.18851e-11	3.82184e-11	Up Regulation	GYG2
C20orf96	6.11098	0.33909	11.8829	35.0435	5.13107	1.1977e-11	3.85083e-11	Up Regulation	C20orf96
TULP1	15.6286	3.95515	27.302	6.90288	2.7872	1.23029e-11	3.95147e-11	Up Regulation	TULP1
LOC121106943	7.46858	0.876675	14.0605	16.0384	4.00346	1.26659e-11	4.06621e-11	Up Regulation	LOC121106943
ARHGEF1	10.0563	2.1593	17.9533	8.31444	3.05562	1.29177e-11	4.14581e-11	Up Regulation	ARHGEF1
LOC107052888	16.8337	6.17586	27.4916	4.45146	2.15428	1.32867e-11	4.26297e-11	Up Regulation	LOC107052888
LOC107053323	29.9516	10.6519	49.2513	4.62369	2.20905	1.38987e-11	4.45532e-11	Up Regulation	LOC107053323
ENPP1	11.7691	2.43385	21.1044	8.67119	3.11623	1.49109e-11	4.77128e-11	Up Regulation	ENPP1
HIST1H2A4L1	7.02192	0.712964	13.3309	18.6978	4.2248	1.50653e-11	4.81923e-11	Up Regulation	HIST1H2A4L1
FAM3D	9.67974	1.93726	17.4222	8.9932	3.16883	1.53422e-11	4.90561e-11	Up Regulation	FAM3D
LOC107054170	9.90251	2.00733	17.7977	8.86636	3.14834	1.5389e-11	4.91984e-11	Up Regulation	LOC107054170
TENM4	17.7214	6.71953	28.7233	4.2746	2.09579	1.56274e-11	4.99532e-11	Up Regulation	TENM4
USP43	7.4296	0.884767	13.9744	15.7945	3.98135	1.68595e-11	5.37796e-11	Up Regulation	USP43
LOC107054058	7.85472	1.08637	14.6231	13.4605	3.75066	1.6958e-11	5.40858e-11	Up Regulation	LOC107054058
TTC25	13.2326	4.00947	22.4556	5.60064	2.48559	1.77306e-11	5.64746e-11	Up Regulation	TTC25
LOC101748436	13.2313	3.7662	22.6965	6.02636	2.59129	1.77499e-11	5.65192e-11	Up Regulation	LOC101748436
GJB2	8.18856	1.17363	15.2035	12.9543	3.69536	1.80658e-11	5.75082e-11	Up Regulation	GJB2
LOC121107051	30.4281	10.7836	50.0726	4.64341	2.21519	1.84052e-11	5.85539e-11	Up Regulation	LOC121107051
LOC107054371	12.4073	3.31402	21.5005	6.48774	2.69772	1.87824e-11	5.97186e-11	Up Regulation	LOC107054371
BCL2A1	6.99905	0.743333	13.2548	17.8315	4.15636	1.96931e-11	6.254e-11	Up Regulation	BCL2A1
AvBD5	7.71083	15.1181	0.303517	0.0200764	-5.63836	1.98764e-11	6.31035e-11	Down Regulation	AvBD5
TPD52L1	21.9463	4.62337	39.2692	8.49363	3.08638	2.14506e-11	6.79808e-11	Up Regulation	TPD52L1
DHRS13	16.3741	26.6233	6.12496	0.23006	-2.11992	2.15163e-11	6.81688e-11	Down Regulation	DHRS13
LOC107052711	5.47043	0.159763	10.7811	67.4817	6.07642	2.44983e-11	7.75135e-11	Up Regulation	LOC107052711
LOC124417809	14.0268	4.54635	23.5073	5.17059	2.37033	2.5072e-11	7.92939e-11	Up Regulation	LOC124417809
NMRK2	16.4642	26.6606	6.26782	0.235097	-2.08867	2.67457e-11	8.44627e-11	Down Regulation	NMRK2
SERPINB5	11.2236	2.8614	19.5858	6.84482	2.77501	2.72313e-11	8.5971e-11	Up Regulation	SERPINB5
EDNRB2	20.2156	37.9332	2.49804	0.0658536	-3.92459	2.73951e-11	8.64501e-11	Down Regulation	EDNRB2
PCDH17	6.36221	0.528285	12.1961	23.0863	4.52896	2.84063e-11	8.95229e-11	Up Regulation	PCDH17
ELFN2	12.2316	20.8311	3.63202	0.174356	-2.51989	2.88049e-11	9.07123e-11	Down Regulation	ELFN2
LYPD6	9.4821	1.82558	17.1386	9.38802	3.23082	2.97395e-11	9.36283e-11	Up Regulation	LYPD6
LOC124417815	11.8521	20.1566	3.54758	0.176001	-2.50635	3.41474e-11	1.07254e-10	Down Regulation	LOC124417815
LOC107055126	7.66396	1.01209	14.3158	14.1448	3.8222	3.46243e-11	1.0872e-10	Up Regulation	LOC107055126
SPRY3	17.3504	27.9359	6.76496	0.24216	-2.04596	3.59825e-11	1.12935e-10	Down Regulation	SPRY3
LOC121111475	8.33434	1.38503	15.2837	11.0349	3.46401	3.61011e-11	1.13291e-10	Up Regulation	LOC121111475
FGB	18.8218	7.40536	30.2382	4.08329	2.02973	3.8714e-11	1.21367e-10	Up Regulation	FGB
GPR85	14.1501	4.60614	23.6941	5.14403	2.3629	4.0208e-11	1.25958e-10	Up Regulation	GPR85
ADM2	14.7033	5.03434	24.3723	4.84121	2.27537	4.34469e-11	1.35946e-10	Up Regulation	ADM2
MIR34A	15.1142	5.49336	24.7351	4.50273	2.1708	4.43416e-11	1.38726e-10	Up Regulation	MIR34A
NMB	6.35749	0.601999	12.113	20.1213	4.33065	4.58653e-11	1.43409e-10	Up Regulation	NMB
LOC426914	41.183	9.17425	73.1918	7.97796	2.99602	5.21883e-11	1.62824e-10	Up Regulation	LOC426914
LOC121107796	5.35576	10.5662	0.145353	0.0137565	-6.18374	5.41582e-11	1.68858e-10	Down Regulation	LOC121107796
BMP7	5.29153	0.183274	10.3998	56.7445	5.82641	5.41617e-11	1.68858e-10	Up Regulation	BMP7
LOC124417709	12.7741	4.01054	21.5377	5.37027	2.42499	5.91801e-11	1.8421e-10	Up Regulation	LOC124417709
LOC416197	5.82068	0.366548	11.2748	30.7594	4.94296	6.3545e-11	1.97682e-10	Up Regulation	LOC416197
LOC119771270	15.4359	2.88277	27.9891	9.70909	3.27934	7.41157e-11	2.29702e-10	Up Regulation	LOC119771270
LOC107051687	6.83387	12.7604	0.907342	0.0711062	-3.81388	7.53215e-11	2.33271e-10	Down Regulation	LOC107051687
GIMAP7L2	14.2967	4.90463	23.6888	4.82989	2.27199	7.54327e-11	2.33581e-10	Up Regulation	GIMAP7L2
LOC101749567	6.71491	0.716615	12.7132	17.7406	4.14899	7.59521e-11	2.35156e-10	Up Regulation	LOC101749567
LOC121108053	14.8981	5.20548	24.5907	4.72401	2.24001	7.67827e-11	2.37659e-10	Up Regulation	LOC121108053
LOC121107740	27.9158	52.8094	3.02218	0.057228	-4.12713	1.0015e-10	3.0874e-10	Down Regulation	LOC121107740
DHH	5.66211	0.311631	11.0126	35.3385	5.14317	1.04182e-10	3.21031e-10	Up Regulation	DHH
LOC107053924	6.32095	12.3676	0.274295	0.0221785	-5.4947	1.05589e-10	3.25322e-10	Down Regulation	LOC107053924
LOC101750481	15.821	5.94718	25.6947	4.32049	2.11119	1.10415e-10	3.39898e-10	Up Regulation	LOC101750481
LOC121113299	12.9937	21.6747	4.31263	0.198971	-2.32937	1.12948e-10	3.47445e-10	Down Regulation	LOC121113299
LBP	10.5273	18.1896	2.86505	0.157511	-2.66648	1.13537e-10	3.49207e-10	Down Regulation	LBP
MCTP2	15.7235	4.88454	26.5624	5.43805	2.44309	1.13909e-10	3.50302e-10	Up Regulation	MCTP2
LOC121107621	8.12186	1.50098	14.7427	9.82209	3.29603	1.14604e-10	3.52289e-10	Up Regulation	LOC121107621
AQP11	10.8138	2.71851	18.9091	6.95566	2.79819	1.15893e-10	3.56148e-10	Up Regulation	AQP11
LOC124417819	6.57802	0.667817	12.4882	18.7001	4.22497	1.16889e-10	3.59159e-10	Up Regulation	LOC124417819
ESAM	11.8858	1.74703	22.0247	12.6069	3.65614	1.19873e-10	3.68063e-10	Up Regulation	ESAM
LOC124418119	6.52152	0.778883	12.2642	15.7458	3.9769	1.26866e-10	3.88979e-10	Up Regulation	LOC124418119
LOC121106538	6.96336	0.855038	13.0717	15.2878	3.93431	1.29015e-10	3.95343e-10	Up Regulation	LOC121106538
LOC422643	5.65745	0.311631	11.0033	35.3086	5.14195	1.33434e-10	4.08236e-10	Up Regulation	LOC422643
LOC101751635	11.5086	2.97817	20.0391	6.72865	2.75032	1.35157e-10	4.13281e-10	Up Regulation	LOC101751635
LOC100859213	15.2011	5.63035	24.7718	4.3997	2.13741	1.39099e-10	4.24851e-10	Up Regulation	LOC100859213
PLEKHA2	9.46293	2.13887	16.787	7.84854	2.97242	1.39157e-10	4.24968e-10	Up Regulation	PLEKHA2
LOC124417861	9.82993	2.32522	17.3346	7.45504	2.89822	1.39447e-10	4.2579e-10	Up Regulation	LOC124417861
CYP21A1	8.3354	14.9559	1.71492	0.114665	-3.1245	1.40459e-10	4.28822e-10	Down Regulation	CYP21A1
LOC107055115	10.1451	2.4621	17.8282	7.24105	2.8562	1.44772e-10	4.41676e-10	Up Regulation	LOC107055115
PYROXD2	6.05039	0.467447	11.6333	24.887	4.63732	1.48825e-10	4.53654e-10	Up Regulation	PYROXD2
NEUROD4	13.5567	2.80587	24.3076	8.6631	3.11488	1.48952e-10	4.53975e-10	Up Regulation	NEUROD4
LOC121110362	10.7563	2.76929	18.7433	6.76826	2.75879	1.50879e-10	4.59719e-10	Up Regulation	LOC121110362
DLGAP3	6.03717	0.569188	11.5052	20.2133	4.33723	1.51868e-10	4.62666e-10	Up Regulation	DLGAP3
CES1L1	8.00999	1.42714	14.5928	10.2253	3.35407	1.644e-10	5.00207e-10	Up Regulation	CES1L1
LRRC4C	5.02117	0.200666	9.84168	49.045	5.61603	1.78574e-10	5.42027e-10	Up Regulation	LRRC4C
LOC112532161	8.11659	1.59482	14.6383	9.17867	3.19828	1.80416e-10	5.47543e-10	Up Regulation	LOC112532161
COPRS	14.3452	5.21671	23.4736	4.49971	2.16983	1.81375e-10	5.50376e-10	Up Regulation	COPRS
LOC124418046	13.5991	4.74042	22.4578	4.73751	2.24413	2.007e-10	6.08157e-10	Up Regulation	LOC124418046
AOX2	9.30529	2.12957	16.481	7.73913	2.95217	2.04715e-10	6.20235e-10	Up Regulation	AOX2
LOC107053206	11.2343	3.2959	19.1728	5.81717	2.54032	2.06033e-10	6.2414e-10	Up Regulation	LOC107053206
SPTBN5	13.3622	4.55977	22.1647	4.86092	2.28123	2.06915e-10	6.26725e-10	Up Regulation	SPTBN5
ANKRD9	12.6887	4.08521	21.2922	5.21201	2.38184	2.09284e-10	6.33722e-10	Up Regulation	ANKRD9
FAM84B	13.7898	2.3511	25.2285	10.7305	3.42365	2.12438e-10	6.43091e-10	Up Regulation	FAM84B
NPTX1	19.871	3.55523	36.1868	10.1785	3.34745	2.19934e-10	6.655e-10	Up Regulation	NPTX1
CELA1	10.0589	18.4305	1.68724	0.0915465	-3.44935	2.4028e-10	7.26349e-10	Down Regulation	CELA1
HOXC12	6.84008	0.894708	12.7855	14.2901	3.83694	2.42451e-10	7.3281e-10	Up Regulation	HOXC12
GRHPR	9.07736	15.958	2.19671	0.137656	-2.86086	2.43016e-10	7.34311e-10	Down Regulation	GRHPR
SPINK2	7.54727	1.28413	13.8104	10.7547	3.4269	2.50297e-10	7.55886e-10	Up Regulation	SPINK2
LOC107053593	8.02432	1.45075	14.5979	10.0623	3.33089	2.52364e-10	7.61699e-10	Up Regulation	LOC107053593
RHOBTB1	7.52383	13.7333	1.31438	0.0957077	-3.38522	2.78964e-10	8.40568e-10	Down Regulation	RHOBTB1
[truncated: 1,138 more rows]
